# Supplementary material for: Tris(acetonitrile-κN){2,6-bis­[(diphenyl­phosphan­yl)amino]-4-eth­oxy-1,3,5-triazine-κ3 P,N 1,P′}iron(II) bis­(tetra­fluorido­borate) acetonitrile disolvate
Source: Acta Crystallogr Sect E Struct Rep Online. 2011 Nov 25;67(Pt 12):m1842–3. doi: 10.1107/S1600536811049804 (PMC3238739; doi:10.1107/S1600536811049804)
Supplement: Supplementary file 1 [file e-67-m1842-sup1.cif]

##############################################################################
#                                                                            #
# This CIF contains the data in a paper accepted for publication in          #
# Acta Crystallographica Section E. It conforms to the requirements of       #
# Notes for Authors for Acta Crystallographica Section E, and has been       #
# peer reviewed under the auspices of the IUCr Commission on Journals.       #
#                                                                            #
# Full details of the Crystallographic Information File format               #
# are given in the paper "The Crystallographic Information File (CIF):       #
# a New Standard Archive File for Crystallography" by S. R. Hall, F. H.      #
# Allen and I. D. Brown [Acta Cryst. (1991), A47, 655-685].                  #
#                                                                            #
# The current version of the core CIF dictionary is obtainable from          #
# ftp://ftp.iucr.org/pub/cif_core.dic.                                       #
#                                                                            #
# Software is freely available for graphical display of the structure(s)     #
# in this CIF. For information consult the CIF software page                 #
# http://www.iucr.org/resources/cif/software.                                #
#                                                                            #
# This file may be used for bona fide research purposes within the           #
# scientific community so long as proper attribution is given to the journal # 
# article from which it was obtained.                                        #
#                                                                            #
##############################################################################
data_I
_audit_creation_method     SHELXL-97
_chemical_name_systematic
;
Tris(acetonitrile-\k<i>N</i>){2,6-bis[(diphenylphosphanyl)amino]-4-ethoxy-
1,3,5-triazine-\k^3^<i>P</i>,<i>N</i>^1^,<i>P</i>'}iron(II)
bis(tetrafluoridoborate) acetonitrile disolvate
;
_chemical_name_common
;
1286  [Fe(PNP-triazine-OEt)(CH3CN)3](BF4)2.(CH3CN)2
;
_chemical_formula_moiety     'C35 H36 Fe N5 O P2 2+, 2(B F4 -), 2(C2 H3 N)'
_chemical_formula_sum     'C39 H42 B2 F8 Fe N10 O P2'
_chemical_formula_iupac
                           '[Fe (C2 H3 N)3 (C29 H27 N5 O P2)] (B F4)2, 2C2 H3 N'
_chemical_formula_weight     958.24
_chemical_melting_point     ?
_symmetry_cell_setting     triclinic
_symmetry_space_group_name_H-M     'P -1'
_symmetry_space_group_name_hall     '-P 1'
loop_
    _symmetry_equiv_pos_as_xyz
    'x, y, z'
    '-x, -y, -z'
_cell_length_a     8.8548(4)
_cell_length_b     13.8402(7)
_cell_length_c     20.1352(10)
_cell_angle_alpha     71.399(2)
_cell_angle_beta     82.731(2)
_cell_angle_gamma     72.789(2)
_cell_volume     2232.6(2)
_cell_formula_units_Z     2
_cell_measurement_reflns_used     8213
_cell_measurement_theta_min     2.51
_cell_measurement_theta_max     30.00
_cell_measurement_temperature     100(2)
_exptl_crystal_description     block
_exptl_crystal_colour     orange
_exptl_crystal_size_max     0.58
_exptl_crystal_size_mid     0.36
_exptl_crystal_size_min     0.30
_exptl_crystal_density_diffrn     1.425
_exptl_crystal_density_meas     ?
_exptl_crystal_density_method     'not measured'
_exptl_crystal_F_000     984
_exptl_absorpt_coefficient_mu     0.487
_exptl_absorpt_correction_type     multi-scan
_exptl_absorpt_process_details     '(SADABS; Bruker, 2003)'
_exptl_absorpt_correction_T_min     0.74
_exptl_absorpt_correction_T_max     0.86
_exptl_special_details     ?
_diffrn_ambient_temperature     100(2)
_diffrn_radiation_type     MoK\a
_diffrn_radiation_wavelength     0.71073
_diffrn_radiation_source     'fine-focus sealed tube'
_diffrn_radiation_monochromator     graphite
_diffrn_measurement_device_type     'Bruker SMART APEX CCD'
_diffrn_measurement_method     '\w scans'
_diffrn_reflns_number     26262
_diffrn_reflns_av_R_equivalents     0.0166
_diffrn_reflns_av_sigmaI/netI     0.0235
_diffrn_reflns_theta_min     2.51
_diffrn_reflns_theta_max     30.01
_diffrn_reflns_theta_full     30.01
_diffrn_measured_fraction_theta_max     0.972
_diffrn_measured_fraction_theta_full     0.972
_diffrn_reflns_limit_h_min     -12
_diffrn_reflns_limit_h_max     12
_diffrn_reflns_limit_k_min     -17
_diffrn_reflns_limit_k_max     19
_diffrn_reflns_limit_l_min     -28
_diffrn_reflns_limit_l_max     28
_refine_special_details
;
Refinement of <i>F</i>^2^ against ALL reflections. The weighted <i>R</i>-factor
<i>wR</i> and goodness of fit <i>S</i> are based on <i>F</i>^2^, conventional
<i>R</i>-factors <i>R</i> are based on <i>F</i>, with <i>F</i> set to zero for
negative <i>F</i>^2^. The threshold expression of <i>F</i>^2^ >
\s(<i>F</i>^2^) is used only for calculating <i>R</i>-factors(gt) <i>etc</i>.
and is not relevant to the choice of reflections for refinement.
<i>R</i>-factors based on <i>F</i>^2^ are statistically about twice as large
as those based on <i>F</i>, and <i>R</i>- factors based on ALL data will be
even larger.
;
_reflns_number_total     12688
_reflns_number_gt     11076
_reflns_threshold_expression     I>2sigma(I)
_refine_ls_structure_factor_coef     Fsqd
_refine_ls_matrix_type     full
_refine_ls_R_factor_all     0.0443
_refine_ls_R_factor_gt     0.0381
_refine_ls_wR_factor_gt     0.0979
_refine_ls_wR_factor_ref     0.1024
_refine_ls_goodness_of_fit_ref     1.031
_refine_ls_restrained_S_all     1.031
_refine_ls_number_reflns     12688
_refine_ls_number_parameters     573
_refine_ls_number_restraints     0
_refine_ls_hydrogen_treatment     constr
_refine_ls_weighting_scheme     calc
_refine_ls_weighting_details
         'calc w=1/[\s^2^(Fo^2^)+(0.0577P)^2^+0.9995P] where P=(Fo^2^+2Fc^2^)/3'
_atom_sites_solution_hydrogens     geom
_atom_sites_solution_primary     direct
_atom_sites_solution_secondary     difmap
_refine_ls_shift/su_max     0.002
_refine_ls_shift/su_mean     0.000
_refine_diff_density_max     0.735
_refine_diff_density_min     -0.437
_refine_ls_extinction_method     none
_refine_ls_extinction_coef     ?
loop_
    _atom_type_symbol
    _atom_type_description
    _atom_type_scat_dispersion_real
    _atom_type_scat_dispersion_imag
    _atom_type_scat_source
    'C' 'C' 0.0033 0.0016
                         'International Tables Vol C Tables 4.2.6.8 and 6.1.1.4'
    'H' 'H' 0.0000 0.0000
                         'International Tables Vol C Tables 4.2.6.8 and 6.1.1.4'
    'B' 'B' 0.0013 0.0007
                         'International Tables Vol C Tables 4.2.6.8 and 6.1.1.4'
    'N' 'N' 0.0061 0.0033
                         'International Tables Vol C Tables 4.2.6.8 and 6.1.1.4'
    'O' 'O' 0.0106 0.0060
                         'International Tables Vol C Tables 4.2.6.8 and 6.1.1.4'
    'F' 'F' 0.0171 0.0103
                         'International Tables Vol C Tables 4.2.6.8 and 6.1.1.4'
    'P' 'P' 0.1023 0.0942
                         'International Tables Vol C Tables 4.2.6.8 and 6.1.1.4'
    'Fe' 'Fe' 0.3463 0.8444
                         'International Tables Vol C Tables 4.2.6.8 and 6.1.1.4'
_computing_data_collection     'SMART (Bruker, 2003)'
_computing_cell_refinement     'SAINT (Bruker, 2003)'
_computing_data_reduction     'SAINT (Bruker, 2003)'
_computing_structure_solution     'SHELXS97 (Sheldrick, 2008)'
_computing_structure_refinement     'SHELXL97 (Sheldrick, 2008)'
_computing_molecular_graphics
;
SHELXTL (Sheldrick, 2008) and Mercury (Macrae <i>et al.</i>,
2006)
;
_computing_publication_material
;
PLATON (Spek, 2009) and publCIF (Westrip, 2010)
;
loop_
    _atom_site_type_symbol
    _atom_site_label
    _atom_site_fract_x
    _atom_site_fract_y
    _atom_site_fract_z
    _atom_site_U_iso_or_equiv
    _atom_site_adp_type
    _atom_site_calc_flag
    _atom_site_refinement_flags
    _atom_site_occupancy
    _atom_site_symmetry_multiplicity
    _atom_site_disorder_assembly
    _atom_site_disorder_group
    Fe Fe1 0.54460(2) 0.690690(14) 0.254170(9) 0.01419(5) Uani d . 1 1 . .
    P P1 0.53830(4) 0.61385(3) 0.172145(16) 0.01517(7) Uani d . 1 1 . .
    P P2 0.54736(4) 0.72777(3) 0.354940(17) 0.01594(7) Uani d . 1 1 . .
    O O1 0.37867(13) 0.30944(8) 0.44745(5) 0.0222(2) Uani d . 1 1 . .
    N N1 0.49244(12) 0.56374(8) 0.31769(5) 0.01485(19) Uani d . 1 1 . .
    N N2 0.41916(13) 0.40539(9) 0.33384(6) 0.0170(2) Uani d . 1 1 . .
    N N3 0.44824(13) 0.45696(9) 0.43304(6) 0.0180(2) Uani d . 1 1 . .
    N N4 0.47666(13) 0.50736(9) 0.22341(5) 0.0166(2) Uani d . 1 1 . .
    H H4N 0.4542 0.4641 0.2046 0.020 Uiso calc R 1 1 . .
    N N5 0.50809(13) 0.61675(9) 0.41348(6) 0.0172(2) Uani d . 1 1 . .
    H H5N 0.5047 0.6076 0.4589 0.021 Uiso calc R 1 1 . .
    N N6 0.59524(13) 0.81386(9) 0.18835(6) 0.0181(2) Uani d . 1 1 . .
    N N7 0.76688(13) 0.62306(9) 0.26069(6) 0.0186(2) Uani d . 1 1 . .
    N N8 0.32155(13) 0.75857(9) 0.24727(6) 0.0174(2) Uani d . 1 1 . .
    C C1 0.46287(14) 0.49058(10) 0.29390(6) 0.0156(2) Uani d . 1 1 . .
    C C2 0.41678(15) 0.39247(10) 0.40219(7) 0.0175(2) Uani d . 1 1 . .
    C C3 0.48238(14) 0.54323(10) 0.38838(6) 0.0158(2) Uani d . 1 1 . .
    C C4 0.72769(15) 0.55979(11) 0.13392(7) 0.0190(2) Uani d . 1 1 . .
    C C5 0.79139(17) 0.63019(12) 0.07949(8) 0.0250(3) Uani d . 1 1 . .
    H H5 0.7292 0.7005 0.0594 0.030 Uiso calc R 1 1 . .
    C C6 0.94560(19) 0.59708(14) 0.05485(9) 0.0343(4) Uani d . 1 1 . .
    H H6 0.9893 0.6448 0.0180 0.041 Uiso calc R 1 1 . .
    C C7 1.0360(2) 0.49401(16) 0.08419(10) 0.0397(4) Uani d . 1 1 . .
    H H7 1.1416 0.4714 0.0672 0.048 Uiso calc R 1 1 . .
    C C8 0.9733(2) 0.42420(15) 0.13793(11) 0.0412(4) Uani d . 1 1 . .
    H H8 1.0355 0.3537 0.1575 0.049 Uiso calc R 1 1 . .
    C C9 0.81891(18) 0.45712(13) 0.16341(9) 0.0304(3) Uani d . 1 1 . .
    H H9 0.7763 0.4095 0.2008 0.036 Uiso calc R 1 1 . .
    C C10 0.41181(15) 0.67008(10) 0.09752(7) 0.0177(2) Uani d . 1 1 . .
    C C11 0.32052(16) 0.77537(11) 0.08017(7) 0.0198(2) Uani d . 1 1 . .
    H H11 0.3232 0.8188 0.1080 0.024 Uiso calc R 1 1 . .
    C C12 0.22525(16) 0.81685(11) 0.02197(7) 0.0225(3) Uani d . 1 1 . .
    H H12 0.1615 0.8881 0.0108 0.027 Uiso calc R 1 1 . .
    C C13 0.22351(17) 0.75411(12) -0.01961(7) 0.0246(3) Uani d . 1 1 . .
    H H13 0.1597 0.7829 -0.0596 0.030 Uiso calc R 1 1 . .
    C C14 0.31498(18) 0.64906(12) -0.00290(7) 0.0248(3) Uani d . 1 1 . .
    H H14 0.3132 0.6063 -0.0313 0.030 Uiso calc R 1 1 . .
    C C15 0.40884(17) 0.60697(11) 0.05546(7) 0.0217(3) Uani d . 1 1 . .
    H H15 0.4711 0.5354 0.0669 0.026 Uiso calc R 1 1 . .
    C C16 0.72838(16) 0.72989(11) 0.38677(7) 0.0206(2) Uani d . 1 1 . .
    C C17 0.75249(19) 0.82516(13) 0.38679(8) 0.0269(3) Uani d . 1 1 . .
    H H17 0.6729 0.8899 0.3709 0.032 Uiso calc R 1 1 . .
    C C18 0.8950(2) 0.82454(16) 0.41049(9) 0.0363(4) Uani d . 1 1 . .
    H H18 0.9121 0.8891 0.4105 0.044 Uiso calc R 1 1 . .
    C C19 1.0107(2) 0.73052(17) 0.43381(9) 0.0394(4) Uani d . 1 1 . .
    H H19 1.1063 0.7306 0.4504 0.047 Uiso calc R 1 1 . .
    C C20 0.9880(2) 0.63569(15) 0.43311(9) 0.0349(4) Uani d . 1 1 . .
    H H20 1.0687 0.5714 0.4485 0.042 Uiso calc R 1 1 . .
    C C21 0.84664(18) 0.63495(13) 0.40975(8) 0.0262(3) Uani d . 1 1 . .
    H H21 0.8307 0.5701 0.4095 0.031 Uiso calc R 1 1 . .
    C C22 0.39861(16) 0.84083(10) 0.37039(7) 0.0188(2) Uani d . 1 1 . .
    C C23 0.35655(19) 0.93268(11) 0.31328(8) 0.0254(3) Uani d . 1 1 . .
    H H23 0.4041 0.9334 0.2682 0.030 Uiso calc R 1 1 . .
    C C24 0.2454(2) 1.02256(12) 0.32279(9) 0.0301(3) Uani d . 1 1 . .
    H H24 0.2179 1.0848 0.2842 0.036 Uiso calc R 1 1 . .
    C C25 0.17431(18) 1.02166(12) 0.38861(9) 0.0273(3) Uani d . 1 1 . .
    H H25 0.0985 1.0832 0.3950 0.033 Uiso calc R 1 1 . .
    C C26 0.21456(18) 0.93031(12) 0.44505(8) 0.0257(3) Uani d . 1 1 . .
    H H26 0.1652 0.9294 0.4899 0.031 Uiso calc R 1 1 . .
    C C27 0.32680(16) 0.84016(11) 0.43620(7) 0.0213(2) Uani d . 1 1 . .
    H H27 0.3544 0.7782 0.4750 0.026 Uiso calc R 1 1 . .
    C C28 0.62945(17) 0.88174(11) 0.14559(7) 0.0217(3) Uani d . 1 1 . .
    C C29 0.6739(2) 0.96728(13) 0.08967(8) 0.0333(3) Uani d . 1 1 . .
    H H29A 0.7501 0.9373 0.0568 0.050 Uiso calc R 1 1 . .
    H H29B 0.7220 1.0062 0.1100 0.050 Uiso calc R 1 1 . .
    H H29C 0.5795 1.0156 0.0647 0.050 Uiso calc R 1 1 . .
    C C30 0.89967(17) 0.58461(12) 0.26125(8) 0.0247(3) Uani d . 1 1 . .
    C C31 1.07032(19) 0.53667(16) 0.26182(11) 0.0416(4) Uani d . 1 1 . .
    H H31A 1.0920 0.4598 0.2722 0.062 Uiso calc R 1 1 . .
    H H31B 1.1157 0.5524 0.2978 0.062 Uiso calc R 1 1 . .
    H H31C 1.1178 0.5657 0.2158 0.062 Uiso calc R 1 1 . .
    C C32 0.18977(17) 0.79880(12) 0.24244(7) 0.0237(3) Uani d . 1 1 . .
    C C33 0.0217(2) 0.85205(18) 0.23351(11) 0.0480(5) Uani d . 1 1 . .
    H H33A -0.0404 0.8049 0.2627 0.072 Uiso calc R 1 1 . .
    H H33B -0.0031 0.8702 0.1842 0.072 Uiso calc R 1 1 . .
    H H33C -0.0044 0.9168 0.2476 0.072 Uiso calc R 1 1 . .
    C C34 0.33860(19) 0.23392(12) 0.42023(8) 0.0251(3) Uani d . 1 1 . .
    H H34A 0.2883 0.2717 0.3744 0.030 Uiso calc R 1 1 . .
    H H34B 0.2621 0.2010 0.4531 0.030 Uiso calc R 1 1 . .
    C C35 0.4844(2) 0.14967(16) 0.41153(13) 0.0453(5) Uani d . 1 1 . .
    H H35A 0.4561 0.0999 0.3932 0.068 Uiso calc R 1 1 . .
    H H35B 0.5331 0.1116 0.4570 0.068 Uiso calc R 1 1 . .
    H H35C 0.5595 0.1823 0.3786 0.068 Uiso calc R 1 1 . .
    B B1 0.1509(2) 1.07050(13) 0.09763(9) 0.0251(3) Uani d . 1 1 . .
    F F1 0.28453(14) 0.99849(9) 0.12992(8) 0.0545(4) Uani d . 1 1 . .
    F F2 0.07067(14) 1.13034(11) 0.14131(7) 0.0484(3) Uani d . 1 1 . .
    F F3 0.19089(18) 1.13810(10) 0.03575(6) 0.0520(3) Uani d . 1 1 . .
    F F4 0.05329(13) 1.01714(8) 0.08354(6) 0.0381(2) Uani d . 1 1 . .
    B B2 0.9016(2) 0.31898(14) 0.36767(10) 0.0294(3) Uani d . 1 1 . .
    F F5 0.89457(19) 0.22855(9) 0.42061(6) 0.0566(4) Uani d . 1 1 . .
    F F6 0.9380(2) 0.39051(10) 0.39354(7) 0.0579(4) Uani d . 1 1 . .
    F F7 0.76148(14) 0.36553(11) 0.33321(8) 0.0555(3) Uani d . 1 1 . .
    F F8 1.01956(13) 0.29184(9) 0.31804(6) 0.0414(2) Uani d . 1 1 . .
    N N9 0.4500(2) 0.34626(12) 0.16629(8) 0.0379(3) Uani d . 1 1 . .
    C C36 0.4224(2) 0.28836(13) 0.14368(9) 0.0306(3) Uani d . 1 1 . .
    C C37 0.3876(2) 0.21599(16) 0.11259(12) 0.0427(4) Uani d . 1 1 . .
    H H37A 0.4103 0.1447 0.1460 0.064 Uiso calc R 1 1 . .
    H H37B 0.4534 0.2146 0.0698 0.064 Uiso calc R 1 1 . .
    H H37C 0.2757 0.2400 0.1011 0.064 Uiso calc R 1 1 . .
    N N10 0.6755(2) 0.04815(13) 0.23086(9) 0.0414(4) Uani d . 1 1 . .
    C C38 0.7314(2) 0.10238(14) 0.24545(9) 0.0329(3) Uani d . 1 1 . .
    C C39 0.8041(3) 0.17130(19) 0.26401(12) 0.0490(5) Uani d . 1 1 . .
    H H39A 0.7233 0.2363 0.2663 0.073 Uiso calc R 1 1 . .
    H H39B 0.8859 0.1893 0.2285 0.073 Uiso calc R 1 1 . .
    H H39C 0.8521 0.1348 0.3098 0.073 Uiso calc R 1 1 . .
loop_
    _atom_site_aniso_label
    _atom_site_aniso_U_11
    _atom_site_aniso_U_22
    _atom_site_aniso_U_33
    _atom_site_aniso_U_12
    _atom_site_aniso_U_13
    _atom_site_aniso_U_23
    Fe1 0.01216(9) 0.01347(9) 0.01552(8) -0.00280(6) -0.00222(6) -0.00238(6)
    P1 0.01333(14) 0.01522(14) 0.01542(14) -0.00266(11) -0.00135(10)
                                                                    -0.00328(11)
    P2 0.01639(15) 0.01461(14) 0.01681(14) -0.00473(11) -0.00263(11)
                                                                    -0.00341(11)
    O1 0.0305(5) 0.0196(5) 0.0184(4) -0.0128(4) -0.0006(4) -0.0027(4)
    N1 0.0135(5) 0.0144(5) 0.0160(5) -0.0027(4) -0.0017(3) -0.0041(4)
    N2 0.0165(5) 0.0171(5) 0.0178(5) -0.0054(4) -0.0026(4) -0.0039(4)
    N3 0.0205(5) 0.0172(5) 0.0163(5) -0.0061(4) -0.0021(4) -0.0035(4)
    N4 0.0187(5) 0.0161(5) 0.0157(5) -0.0055(4) -0.0015(4) -0.0047(4)
    N5 0.0224(5) 0.0157(5) 0.0141(4) -0.0067(4) -0.0021(4) -0.0030(4)
    N6 0.0166(5) 0.0181(5) 0.0191(5) -0.0036(4) -0.0031(4) -0.0051(4)
    N7 0.0179(5) 0.0180(5) 0.0191(5) -0.0054(4) -0.0035(4) -0.0027(4)
    N8 0.0182(5) 0.0162(5) 0.0169(5) -0.0043(4) -0.0014(4) -0.0039(4)
    C1 0.0119(5) 0.0162(5) 0.0175(5) -0.0016(4) -0.0033(4) -0.0043(4)
    C2 0.0160(5) 0.0162(5) 0.0192(5) -0.0048(4) -0.0022(4) -0.0025(4)
    C3 0.0136(5) 0.0161(5) 0.0170(5) -0.0027(4) -0.0027(4) -0.0043(4)
    C4 0.0147(6) 0.0213(6) 0.0196(6) -0.0024(5) 0.0001(4) -0.0066(5)
    C5 0.0201(6) 0.0246(7) 0.0257(6) -0.0045(5) 0.0017(5) -0.0038(5)
    C6 0.0232(7) 0.0366(9) 0.0357(8) -0.0076(6) 0.0085(6) -0.0050(7)
    C7 0.0205(7) 0.0434(10) 0.0447(10) 0.0003(7) 0.0094(6) -0.0109(8)
    C8 0.0260(8) 0.0319(9) 0.0481(10) 0.0067(6) 0.0080(7) -0.0049(7)
    C9 0.0222(7) 0.0241(7) 0.0340(8) 0.0006(5) 0.0045(6) -0.0024(6)
    C10 0.0148(5) 0.0186(6) 0.0177(5) -0.0037(4) -0.0021(4) -0.0028(4)
    C11 0.0187(6) 0.0180(6) 0.0204(6) -0.0042(5) -0.0017(4) -0.0030(5)
    C12 0.0193(6) 0.0214(6) 0.0213(6) -0.0035(5) -0.0032(5) -0.0001(5)
    C13 0.0205(6) 0.0303(7) 0.0199(6) -0.0059(5) -0.0053(5) -0.0024(5)
    C14 0.0246(7) 0.0291(7) 0.0223(6) -0.0061(5) -0.0043(5) -0.0096(5)
    C15 0.0212(6) 0.0210(6) 0.0215(6) -0.0027(5) -0.0034(5) -0.0061(5)
    C16 0.0208(6) 0.0246(6) 0.0181(5) -0.0100(5) -0.0034(4) -0.0041(5)
    C17 0.0311(8) 0.0287(7) 0.0256(7) -0.0168(6) -0.0019(5) -0.0059(6)
    C18 0.0395(9) 0.0452(10) 0.0345(8) -0.0295(8) -0.0038(7) -0.0083(7)
    C19 0.0312(8) 0.0605(12) 0.0317(8) -0.0271(8) -0.0087(6) -0.0043(8)
    C20 0.0238(7) 0.0455(10) 0.0307(8) -0.0093(7) -0.0107(6) -0.0012(7)
    C21 0.0221(7) 0.0292(7) 0.0254(6) -0.0069(5) -0.0069(5) -0.0034(5)
    C22 0.0196(6) 0.0158(5) 0.0223(6) -0.0052(4) -0.0033(4) -0.0061(5)
    C23 0.0305(7) 0.0185(6) 0.0242(6) -0.0045(5) -0.0016(5) -0.0042(5)
    C24 0.0352(8) 0.0175(6) 0.0330(8) -0.0024(6) -0.0050(6) -0.0042(6)
    C25 0.0235(7) 0.0211(6) 0.0378(8) -0.0020(5) -0.0040(6) -0.0121(6)
    C26 0.0229(7) 0.0265(7) 0.0289(7) -0.0049(5) -0.0002(5) -0.0117(6)
    C27 0.0203(6) 0.0205(6) 0.0229(6) -0.0054(5) -0.0024(5) -0.0059(5)
    C28 0.0238(6) 0.0191(6) 0.0220(6) -0.0058(5) -0.0006(5) -0.0057(5)
    C29 0.0493(10) 0.0230(7) 0.0264(7) -0.0169(7) 0.0069(6) -0.0024(6)
    C30 0.0189(6) 0.0245(7) 0.0287(7) -0.0054(5) -0.0039(5) -0.0043(5)
    C31 0.0157(7) 0.0446(10) 0.0570(11) -0.0010(7) -0.0057(7) -0.0098(9)
    C32 0.0206(6) 0.0239(6) 0.0205(6) -0.0027(5) -0.0002(5) -0.0016(5)
    C33 0.0188(8) 0.0557(12) 0.0434(10) 0.0061(7) 0.0010(7) 0.0049(9)
    C34 0.0328(7) 0.0229(7) 0.0247(6) -0.0170(6) -0.0021(5) -0.0047(5)
    C35 0.0432(10) 0.0356(9) 0.0685(13) -0.0085(8) -0.0112(9) -0.0292(9)
    B1 0.0253(8) 0.0208(7) 0.0277(7) -0.0038(6) -0.0059(6) -0.0054(6)
    F1 0.0397(6) 0.0273(5) 0.0937(10) 0.0018(5) -0.0371(6) -0.0110(6)
    F2 0.0350(6) 0.0698(8) 0.0522(7) -0.0098(6) 0.0023(5) -0.0398(6)
    F3 0.0873(10) 0.0522(7) 0.0275(5) -0.0418(7) 0.0037(5) -0.0080(5)
    F4 0.0372(5) 0.0315(5) 0.0483(6) -0.0118(4) -0.0163(4) -0.0078(4)
    B2 0.0302(9) 0.0228(8) 0.0311(8) -0.0014(6) -0.0074(7) -0.0052(6)
    F5 0.0906(10) 0.0270(5) 0.0376(6) -0.0083(6) 0.0169(6) -0.0043(5)
    F6 0.0923(11) 0.0402(7) 0.0487(7) -0.0204(7) -0.0164(7) -0.0158(5)
    F7 0.0288(6) 0.0589(8) 0.0708(8) 0.0107(5) -0.0183(5) -0.0231(7)
    F8 0.0290(5) 0.0476(6) 0.0451(6) -0.0080(5) 0.0026(4) -0.0139(5)
    N9 0.0545(10) 0.0293(7) 0.0345(7) -0.0144(7) -0.0054(6) -0.0115(6)
    C36 0.0304(8) 0.0252(7) 0.0371(8) -0.0069(6) -0.0031(6) -0.0106(6)
    C37 0.0330(9) 0.0388(10) 0.0683(13) -0.0096(7) -0.0059(8) -0.0308(9)
    N10 0.0441(9) 0.0342(8) 0.0459(9) -0.0092(7) -0.0028(7) -0.0128(7)
    C38 0.0322(8) 0.0284(8) 0.0324(8) -0.0019(6) -0.0014(6) -0.0071(6)
    C39 0.0472(12) 0.0539(12) 0.0558(12) -0.0206(10) 0.0016(9) -0.0248(10)
_geom_special_details
;
All e.s.d.'s (except the e.s.d. in the dihedral angle between two l.s. planes)
are estimated using the full covariance matrix. The cell e.s.d.'s are taken
into account individually in the estimation of e.s.d.'s in distances, angles
and torsion angles; correlations between e.s.d.'s in cell parameters are only
used when they are defined by crystal symmetry. An approximate (isotropic)
treatment of cell e.s.d.'s is used for estimating e.s.d.'s involving l.s.
planes.
;
loop_
    _geom_bond_atom_site_label_1
    _geom_bond_atom_site_label_2
    _geom_bond_site_symmetry_2
    _geom_bond_distance
    _geom_bond_publ_flag
    Fe1 N1 . 1.9579(11) ?
    Fe1 N6 . 1.9298(11) ?
    Fe1 N7 . 1.9142(12) ?
    Fe1 N8 . 1.9211(11) ?
    Fe1 P1 . 2.2452(4) ?
    Fe1 P2 . 2.2506(4) ?
    P1 N4 . 1.7025(11) ?
    P1 C4 . 1.8063(13) ?
    P1 C10 . 1.8116(13) ?
    P2 N5 . 1.7113(11) ?
    P2 C22 . 1.8075(14) ?
    P2 C16 . 1.8113(14) ?
    O1 C2 . 1.3222(15) ?
    O1 C34 . 1.4673(17) ?
    N1 C1 . 1.3495(16) ?
    N1 C3 . 1.3564(16) ?
    N2 C2 . 1.3284(16) ?
    N2 C1 . 1.3315(16) ?
    N3 C3 . 1.3362(16) ?
    N3 C2 . 1.3434(17) ?
    N4 C1 . 1.3587(16) ?
    N4 H4N . 0.8800 ?
    N5 C3 . 1.3553(16) ?
    N5 H5N . 0.8800 ?
    N6 C28 . 1.1411(18) ?
    N7 C30 . 1.1380(19) ?
    N8 C32 . 1.1361(19) ?
    C4 C9 . 1.3885(19) ?
    C4 C5 . 1.3987(19) ?
    C5 C6 . 1.387(2) ?
    C5 H5 . 0.9500 ?
    C6 C7 . 1.390(2) ?
    C6 H6 . 0.9500 ?
    C7 C8 . 1.382(3) ?
    C7 H7 . 0.9500 ?
    C8 C9 . 1.394(2) ?
    C8 H8 . 0.9500 ?
    C9 H9 . 0.9500 ?
    C10 C11 . 1.3960(18) ?
    C10 C15 . 1.4042(19) ?
    C11 C12 . 1.3961(18) ?
    C11 H11 . 0.9500 ?
    C12 C13 . 1.389(2) ?
    C12 H12 . 0.9500 ?
    C13 C14 . 1.394(2) ?
    C13 H13 . 0.9500 ?
    C14 C15 . 1.3911(19) ?
    C14 H14 . 0.9500 ?
    C15 H15 . 0.9500 ?
    C16 C17 . 1.397(2) ?
    C16 C21 . 1.399(2) ?
    C17 C18 . 1.401(2) ?
    C17 H17 . 0.9500 ?
    C18 C19 . 1.381(3) ?
    C18 H18 . 0.9500 ?
    C19 C20 . 1.390(3) ?
    C19 H19 . 0.9500 ?
    C20 C21 . 1.395(2) ?
    C20 H20 . 0.9500 ?
    C21 H21 . 0.9500 ?
    C22 C27 . 1.3938(19) ?
    C22 C23 . 1.4046(19) ?
    C23 C24 . 1.390(2) ?
    C23 H23 . 0.9500 ?
    C24 C25 . 1.391(2) ?
    C24 H24 . 0.9500 ?
    C25 C26 . 1.391(2) ?
    C25 H25 . 0.9500 ?
    C26 C27 . 1.393(2) ?
    C26 H26 . 0.9500 ?
    C27 H27 . 0.9500 ?
    C28 C29 . 1.4620(19) ?
    C29 H29A . 0.9800 ?
    C29 H29B . 0.9800 ?
    C29 H29C . 0.9800 ?
    C30 C31 . 1.459(2) ?
    C31 H31A . 0.9800 ?
    C31 H31B . 0.9800 ?
    C31 H31C . 0.9800 ?
    C32 C33 . 1.457(2) ?
    C33 H33A . 0.9800 ?
    C33 H33B . 0.9800 ?
    C33 H33C . 0.9800 ?
    C34 C35 . 1.497(3) ?
    C34 H34A . 0.9900 ?
    C34 H34B . 0.9900 ?
    C35 H35A . 0.9800 ?
    C35 H35B . 0.9800 ?
    C35 H35C . 0.9800 ?
    B1 F3 . 1.376(2) ?
    B1 F1 . 1.378(2) ?
    B1 F2 . 1.387(2) ?
    B1 F4 . 1.395(2) ?
    B2 F5 . 1.373(2) ?
    B2 F7 . 1.377(2) ?
    B2 F6 . 1.384(2) ?
    B2 F8 . 1.405(2) ?
    N9 C36 . 1.134(2) ?
    C36 C37 . 1.457(2) ?
    C37 H37A . 0.9800 ?
    C37 H37B . 0.9800 ?
    C37 H37C . 0.9800 ?
    N10 C38 . 1.137(2) ?
    C38 C39 . 1.454(3) ?
    C39 H39A . 0.9800 ?
    C39 H39B . 0.9800 ?
    C39 H39C . 0.9800 ?
loop_
    _geom_angle_atom_site_label_1
    _geom_angle_atom_site_label_2
    _geom_angle_atom_site_label_3
    _geom_angle_site_symmetry_1
    _geom_angle_site_symmetry_3
    _geom_angle
    _geom_angle_publ_flag
    N7 Fe1 N8 . . 179.78(5) ?
    N7 Fe1 N6 . . 88.04(5) ?
    N8 Fe1 N6 . . 91.87(5) ?
    N7 Fe1 N1 . . 92.09(5) ?
    N8 Fe1 N1 . . 87.99(4) ?
    N6 Fe1 N1 . . 177.64(4) ?
    N7 Fe1 P1 . . 88.65(4) ?
    N8 Fe1 P1 . . 91.16(3) ?
    N6 Fe1 P1 . . 94.65(3) ?
    N1 Fe1 P1 . . 83.00(3) ?
    N7 Fe1 P2 . . 89.37(4) ?
    N8 Fe1 P2 . . 90.84(3) ?
    N6 Fe1 P2 . . 99.61(3) ?
    N1 Fe1 P2 . . 82.74(3) ?
    P1 Fe1 P2 . . 165.523(14) ?
    N4 P1 C4 . . 105.65(6) ?
    N4 P1 C10 . . 105.10(6) ?
    C4 P1 C10 . . 102.57(6) ?
    N4 P1 Fe1 . . 99.37(4) ?
    C4 P1 Fe1 . . 115.85(5) ?
    C10 P1 Fe1 . . 126.17(5) ?
    N5 P2 C22 . . 107.23(6) ?
    N5 P2 C16 . . 102.50(6) ?
    C22 P2 C16 . . 105.16(6) ?
    N5 P2 Fe1 . . 99.62(4) ?
    C22 P2 Fe1 . . 118.48(4) ?
    C16 P2 Fe1 . . 121.60(5) ?
    C2 O1 C34 . . 118.51(11) ?
    C1 N1 C3 . . 115.24(11) ?
    C1 N1 Fe1 . . 122.07(8) ?
    C3 N1 Fe1 . . 122.69(9) ?
    C2 N2 C1 . . 114.05(11) ?
    C3 N3 C2 . . 114.42(11) ?
    C1 N4 P1 . . 118.59(9) ?
    C1 N4 H4N . . 120.7 ?
    P1 N4 H4N . . 120.7 ?
    C3 N5 P2 . . 118.55(9) ?
    C3 N5 H5N . . 120.7 ?
    P2 N5 H5N . . 120.7 ?
    C28 N6 Fe1 . . 174.22(12) ?
    C30 N7 Fe1 . . 176.80(12) ?
    C32 N8 Fe1 . . 179.27(11) ?
    N2 C1 N1 . . 125.14(11) ?
    N2 C1 N4 . . 118.25(11) ?
    N1 C1 N4 . . 116.59(11) ?
    O1 C2 N2 . . 119.85(12) ?
    O1 C2 N3 . . 113.21(11) ?
    N2 C2 N3 . . 126.93(12) ?
    N3 C3 N5 . . 119.61(11) ?
    N3 C3 N1 . . 124.04(11) ?
    N5 C3 N1 . . 116.35(11) ?
    C9 C4 C5 . . 120.05(13) ?
    C9 C4 P1 . . 122.06(11) ?
    C5 C4 P1 . . 117.17(10) ?
    C6 C5 C4 . . 119.86(14) ?
    C6 C5 H5 . . 120.1 ?
    C4 C5 H5 . . 120.1 ?
    C5 C6 C7 . . 119.87(15) ?
    C5 C6 H6 . . 120.1 ?
    C7 C6 H6 . . 120.1 ?
    C8 C7 C6 . . 120.41(15) ?
    C8 C7 H7 . . 119.8 ?
    C6 C7 H7 . . 119.8 ?
    C7 C8 C9 . . 120.08(16) ?
    C7 C8 H8 . . 120.0 ?
    C9 C8 H8 . . 120.0 ?
    C4 C9 C8 . . 119.74(15) ?
    C4 C9 H9 . . 120.1 ?
    C8 C9 H9 . . 120.1 ?
    C11 C10 C15 . . 119.56(12) ?
    C11 C10 P1 . . 121.28(10) ?
    C15 C10 P1 . . 119.15(10) ?
    C10 C11 C12 . . 120.02(13) ?
    C10 C11 H11 . . 120.0 ?
    C12 C11 H11 . . 120.0 ?
    C13 C12 C11 . . 120.11(13) ?
    C13 C12 H12 . . 119.9 ?
    C11 C12 H12 . . 119.9 ?
    C12 C13 C14 . . 120.25(12) ?
    C12 C13 H13 . . 119.9 ?
    C14 C13 H13 . . 119.9 ?
    C15 C14 C13 . . 119.90(13) ?
    C15 C14 H14 . . 120.1 ?
    C13 C14 H14 . . 120.1 ?
    C14 C15 C10 . . 120.16(13) ?
    C14 C15 H15 . . 119.9 ?
    C10 C15 H15 . . 119.9 ?
    C17 C16 C21 . . 119.97(13) ?
    C17 C16 P2 . . 120.80(11) ?
    C21 C16 P2 . . 119.21(11) ?
    C16 C17 C18 . . 119.50(16) ?
    C16 C17 H17 . . 120.3 ?
    C18 C17 H17 . . 120.3 ?
    C19 C18 C17 . . 120.32(16) ?
    C19 C18 H18 . . 119.8 ?
    C17 C18 H18 . . 119.8 ?
    C18 C19 C20 . . 120.39(15) ?
    C18 C19 H19 . . 119.8 ?
    C20 C19 H19 . . 119.8 ?
    C19 C20 C21 . . 119.99(16) ?
    C19 C20 H20 . . 120.0 ?
    C21 C20 H20 . . 120.0 ?
    C20 C21 C16 . . 119.83(15) ?
    C20 C21 H21 . . 120.1 ?
    C16 C21 H21 . . 120.1 ?
    C27 C22 C23 . . 119.57(13) ?
    C27 C22 P2 . . 122.65(10) ?
    C23 C22 P2 . . 117.78(11) ?
    C24 C23 C22 . . 119.99(14) ?
    C24 C23 H23 . . 120.0 ?
    C22 C23 H23 . . 120.0 ?
    C23 C24 C25 . . 120.26(14) ?
    C23 C24 H24 . . 119.9 ?
    C25 C24 H24 . . 119.9 ?
    C24 C25 C26 . . 119.79(14) ?
    C24 C25 H25 . . 120.1 ?
    C26 C25 H25 . . 120.1 ?
    C25 C26 C27 . . 120.39(14) ?
    C25 C26 H26 . . 119.8 ?
    C27 C26 H26 . . 119.8 ?
    C26 C27 C22 . . 120.00(13) ?
    C26 C27 H27 . . 120.0 ?
    C22 C27 H27 . . 120.0 ?
    N6 C28 C29 . . 178.68(15) ?
    C28 C29 H29A . . 109.5 ?
    C28 C29 H29B . . 109.5 ?
    H29A C29 H29B . . 109.5 ?
    C28 C29 H29C . . 109.5 ?
    H29A C29 H29C . . 109.5 ?
    H29B C29 H29C . . 109.5 ?
    N7 C30 C31 . . 179.24(17) ?
    C30 C31 H31A . . 109.5 ?
    C30 C31 H31B . . 109.5 ?
    H31A C31 H31B . . 109.5 ?
    C30 C31 H31C . . 109.5 ?
    H31A C31 H31C . . 109.5 ?
    H31B C31 H31C . . 109.5 ?
    N8 C32 C33 . . 177.90(16) ?
    C32 C33 H33A . . 109.5 ?
    C32 C33 H33B . . 109.5 ?
    H33A C33 H33B . . 109.5 ?
    C32 C33 H33C . . 109.5 ?
    H33A C33 H33C . . 109.5 ?
    H33B C33 H33C . . 109.5 ?
    O1 C34 C35 . . 110.26(13) ?
    O1 C34 H34A . . 109.6 ?
    C35 C34 H34A . . 109.6 ?
    O1 C34 H34B . . 109.6 ?
    C35 C34 H34B . . 109.6 ?
    H34A C34 H34B . . 108.1 ?
    C34 C35 H35A . . 109.5 ?
    C34 C35 H35B . . 109.5 ?
    H35A C35 H35B . . 109.5 ?
    C34 C35 H35C . . 109.5 ?
    H35A C35 H35C . . 109.5 ?
    H35B C35 H35C . . 109.5 ?
    F3 B1 F1 . . 110.60(15) ?
    F3 B1 F2 . . 108.26(14) ?
    F1 B1 F2 . . 109.22(14) ?
    F3 B1 F4 . . 109.10(13) ?
    F1 B1 F4 . . 109.80(13) ?
    F2 B1 F4 . . 109.85(14) ?
    F5 B2 F7 . . 111.28(17) ?
    F5 B2 F6 . . 110.76(15) ?
    F7 B2 F6 . . 109.86(15) ?
    F5 B2 F8 . . 108.77(14) ?
    F7 B2 F8 . . 106.97(14) ?
    F6 B2 F8 . . 109.10(16) ?
    N9 C36 C37 . . 178.3(2) ?
    C36 C37 H37A . . 109.5 ?
    C36 C37 H37B . . 109.5 ?
    H37A C37 H37B . . 109.5 ?
    C36 C37 H37C . . 109.5 ?
    H37A C37 H37C . . 109.5 ?
    H37B C37 H37C . . 109.5 ?
    N10 C38 C39 . . 179.6(2) ?
    C38 C39 H39A . . 109.5 ?
    C38 C39 H39B . . 109.5 ?
    H39A C39 H39B . . 109.5 ?
    C38 C39 H39C . . 109.5 ?
    H39A C39 H39C . . 109.5 ?
    H39B C39 H39C . . 109.5 ?
loop_
    _geom_torsion_atom_site_label_1
    _geom_torsion_atom_site_label_2
    _geom_torsion_atom_site_label_3
    _geom_torsion_atom_site_label_4
    _geom_torsion_site_symmetry_1
    _geom_torsion_site_symmetry_2
    _geom_torsion_site_symmetry_3
    _geom_torsion_site_symmetry_4
    _geom_torsion
    _geom_torsion_publ_flag
    N7 Fe1 P1 N4 . . . . 97.16(5) ?
    N8 Fe1 P1 N4 . . . . -82.94(5) ?
    N6 Fe1 P1 N4 . . . . -174.91(5) ?
    N1 Fe1 P1 N4 . . . . 4.89(5) ?
    P2 Fe1 P1 N4 . . . . 14.95(7) ?
    N7 Fe1 P1 C4 . . . . -15.41(6) ?
    N8 Fe1 P1 C4 . . . . 164.49(6) ?
    N6 Fe1 P1 C4 . . . . 72.52(6) ?
    N1 Fe1 P1 C4 . . . . -107.68(6) ?
    P2 Fe1 P1 C4 . . . . -97.62(7) ?
    N7 Fe1 P1 C10 . . . . -146.23(6) ?
    N8 Fe1 P1 C10 . . . . 33.66(6) ?
    N6 Fe1 P1 C10 . . . . -58.31(6) ?
    N1 Fe1 P1 C10 . . . . 121.50(6) ?
    P2 Fe1 P1 C10 . . . . 131.56(7) ?
    N7 Fe1 P2 N5 . . . . -90.44(5) ?
    N8 Fe1 P2 N5 . . . . 89.62(5) ?
    N6 Fe1 P2 N5 . . . . -178.34(5) ?
    N1 Fe1 P2 N5 . . . . 1.75(5) ?
    P1 Fe1 P2 N5 . . . . -8.32(7) ?
    N7 Fe1 P2 C22 . . . . 153.87(6) ?
    N8 Fe1 P2 C22 . . . . -26.08(6) ?
    N6 Fe1 P2 C22 . . . . 65.96(6) ?
    N1 Fe1 P2 C22 . . . . -113.95(6) ?
    P1 Fe1 P2 C22 . . . . -124.01(7) ?
    N7 Fe1 P2 C16 . . . . 20.79(6) ?
    N8 Fe1 P2 C16 . . . . -159.16(6) ?
    N6 Fe1 P2 C16 . . . . -67.12(6) ?
    N1 Fe1 P2 C16 . . . . 112.97(6) ?
    P1 Fe1 P2 C16 . . . . 102.91(8) ?
    N7 Fe1 N1 C1 . . . . -93.16(10) ?
    N8 Fe1 N1 C1 . . . . 86.64(10) ?
    P1 Fe1 N1 C1 . . . . -4.78(9) ?
    P2 Fe1 N1 C1 . . . . 177.74(10) ?
    N7 Fe1 N1 C3 . . . . 87.28(10) ?
    N8 Fe1 N1 C3 . . . . -92.93(10) ?
    P1 Fe1 N1 C3 . . . . 175.66(10) ?
    P2 Fe1 N1 C3 . . . . -1.82(9) ?
    C4 P1 N4 C1 . . . . 114.59(10) ?
    C10 P1 N4 C1 . . . . -137.37(10) ?
    Fe1 P1 N4 C1 . . . . -5.76(10) ?
    C22 P2 N5 C3 . . . . 122.01(10) ?
    C16 P2 N5 C3 . . . . -127.55(10) ?
    Fe1 P2 N5 C3 . . . . -1.97(10) ?
    C2 N2 C1 N1 . . . . -4.55(18) ?
    C2 N2 C1 N4 . . . . 176.68(11) ?
    C3 N1 C1 N2 . . . . 3.11(18) ?
    Fe1 N1 C1 N2 . . . . -176.49(9) ?
    C3 N1 C1 N4 . . . . -178.10(10) ?
    Fe1 N1 C1 N4 . . . . 2.30(15) ?
    P1 N4 C1 N2 . . . . -178.03(9) ?
    P1 N4 C1 N1 . . . . 3.10(15) ?
    C34 O1 C2 N2 . . . . -0.48(18) ?
    C34 O1 C2 N3 . . . . 178.84(12) ?
    C1 N2 C2 O1 . . . . -178.51(11) ?
    C1 N2 C2 N3 . . . . 2.27(19) ?
    C3 N3 C2 O1 . . . . -178.05(11) ?
    C3 N3 C2 N2 . . . . 1.2(2) ?
    C2 N3 C3 N5 . . . . 176.61(12) ?
    C2 N3 C3 N1 . . . . -2.89(18) ?
    P2 N5 C3 N3 . . . . -178.61(9) ?
    P2 N5 C3 N1 . . . . 0.93(16) ?
    C1 N1 C3 N3 . . . . 0.95(18) ?
    Fe1 N1 C3 N3 . . . . -179.47(9) ?
    C1 N1 C3 N5 . . . . -178.57(11) ?
    Fe1 N1 C3 N5 . . . . 1.02(16) ?
    N4 P1 C4 C9 . . . . -21.11(14) ?
    C10 P1 C4 C9 . . . . -130.97(13) ?
    Fe1 P1 C4 C9 . . . . 87.77(13) ?
    N4 P1 C4 C5 . . . . 168.62(11) ?
    C10 P1 C4 C5 . . . . 58.76(12) ?
    Fe1 P1 C4 C5 . . . . -82.50(11) ?
    C9 C4 C5 C6 . . . . 0.3(2) ?
    P1 C4 C5 C6 . . . . 170.76(13) ?
    C4 C5 C6 C7 . . . . 0.2(3) ?
    C5 C6 C7 C8 . . . . -0.1(3) ?
    C6 C7 C8 C9 . . . . -0.5(3) ?
    C5 C4 C9 C8 . . . . -0.8(3) ?
    P1 C4 C9 C8 . . . . -170.83(15) ?
    C7 C8 C9 C4 . . . . 0.9(3) ?
    N4 P1 C10 C11 . . . . 122.93(11) ?
    C4 P1 C10 C11 . . . . -126.80(11) ?
    Fe1 P1 C10 C11 . . . . 8.96(13) ?
    N4 P1 C10 C15 . . . . -58.64(12) ?
    C4 P1 C10 C15 . . . . 51.64(12) ?
    Fe1 P1 C10 C15 . . . . -172.61(9) ?
    C15 C10 C11 C12 . . . . 1.0(2) ?
    P1 C10 C11 C12 . . . . 179.40(10) ?
    C10 C11 C12 C13 . . . . -1.3(2) ?
    C11 C12 C13 C14 . . . . 0.9(2) ?
    C12 C13 C14 C15 . . . . -0.2(2) ?
    C13 C14 C15 C10 . . . . -0.1(2) ?
    C11 C10 C15 C14 . . . . -0.3(2) ?
    P1 C10 C15 C14 . . . . -178.74(11) ?
    N5 P2 C16 C17 . . . . -140.20(12) ?
    C22 P2 C16 C17 . . . . -28.22(13) ?
    Fe1 P2 C16 C17 . . . . 110.08(11) ?
    N5 P2 C16 C21 . . . . 41.53(13) ?
    C22 P2 C16 C21 . . . . 153.51(11) ?
    Fe1 P2 C16 C21 . . . . -68.19(12) ?
    C21 C16 C17 C18 . . . . -0.5(2) ?
    P2 C16 C17 C18 . . . . -178.79(12) ?
    C16 C17 C18 C19 . . . . -0.1(2) ?
    C17 C18 C19 C20 . . . . 0.9(3) ?
    C18 C19 C20 C21 . . . . -1.0(3) ?
    C19 C20 C21 C16 . . . . 0.3(2) ?
    C17 C16 C21 C20 . . . . 0.5(2) ?
    P2 C16 C21 C20 . . . . 178.74(12) ?
    N5 P2 C22 C27 . . . . 29.94(13) ?
    C16 P2 C22 C27 . . . . -78.65(12) ?
    Fe1 P2 C22 C27 . . . . 141.48(10) ?
    N5 P2 C22 C23 . . . . -150.77(11) ?
    C16 P2 C22 C23 . . . . 100.64(12) ?
    Fe1 P2 C22 C23 . . . . -39.23(13) ?
    C27 C22 C23 C24 . . . . 0.8(2) ?
    P2 C22 C23 C24 . . . . -178.52(12) ?
    C22 C23 C24 C25 . . . . -0.6(2) ?
    C23 C24 C25 C26 . . . . -0.1(2) ?
    C24 C25 C26 C27 . . . . 0.7(2) ?
    C25 C26 C27 C22 . . . . -0.5(2) ?
    C23 C22 C27 C26 . . . . -0.2(2) ?
    P2 C22 C27 C26 . . . . 179.05(11) ?
    C2 O1 C34 C35 . . . . 89.18(17) ?
loop_
    _geom_hbond_atom_site_label_D
    _geom_hbond_atom_site_label_H
    _geom_hbond_atom_site_label_A
    _geom_hbond_site_symmetry_A
    _geom_hbond_distance_DH
    _geom_hbond_distance_HA
    _geom_hbond_distance_DA
    _geom_hbond_angle_DHA
    N4 H4N N9 . 0.88 2.03 2.892(2) 168
    N5 H5N N3 2_666 0.88 2.12 2.966(2) 162
    C9 H9 F7 . 0.95 2.53 3.276(2) 135
    C12 H12 F4 . 0.95 2.56 3.280(2) 133
    C13 H13 F2 2_575 0.95 2.54 3.464(2) 164
    C21 H21 F6 . 0.95 2.49 3.350(2) 150
    C25 H25 F5 1_465 0.95 2.42 3.365(2) 174
    C26 H26 F5 2_666 0.95 2.50 3.144(2) 125
    C29 H29A F3 2_675 0.98 2.35 3.239(2) 151
    C31 H31A F8 . 0.98 2.46 3.360(2) 153
    C33 H33B F4 . 0.98 2.49 3.191(2) 128
    C39 H39B F2 1_645 0.98 2.41 3.259(3) 144
_iucr_refine_instructions_details
;
TITL 1286 in P-1, Moumita Koley Fe(Triazine-PNP-Ph)(AN)2(BF4)2.2AN
CELL 0.71073   8.8548  13.8402  20.1352  71.399  82.731  72.789
ZERR    2.00   0.0004   0.0007   0.0010   0.001   0.001   0.001
LATT  1
SFAC C H B N O F P FE
UNIT 78 84 4 20 2 16 4 2
TEMP -173
L.S. 6
ACTA
BOND $H
FMAP 2
PLAN 10
CONF
HTAB
eqiv $1 1-x,1-y,1-z
eqiv $2 -x,2-y,-z
eqiv $3 -1+x,1+y,z
eqiv $4 1-x,2-y,-z
eqiv $5 1+x,-1+y,z
rem  Hydrogen bonds according to program PLATON with D-H-X angles > 120deg
htab n4 n9
htab n5 n3_$1
htab  C9  F7
htab  C12 F4
htab  C13 F2_$2
htab  C21 F6
htab  C25 F5_$3
htab  C26 F5_$1
htab  C29 F3_$4
htab  C31 F8
htab  C33 F4
htab  C39 F2_$5
rtab fpi  F1 C28
rtab fpi  F1 C32
rtab fpi  F6 C30
rtab fpi  F7 N1
rtab fpi  F7 C1
rtab fpi  F7 N2
rtab fpi  F7 C2
rtab fpi  F7 N3
rtab fpi  F7 C3
rtab pipi  n9 c38
rtab pipi  c36 n10
rem ===============================================================
WGHT    0.057700    0.999500
FVAR       0.47670
FE1   8    0.544596    0.690690    0.254170    11.00000    0.01216    0.01347 =
         0.01552   -0.00238   -0.00222   -0.00280
P1    7    0.538297    0.613849    0.172145    11.00000    0.01333    0.01522 =
         0.01542   -0.00328   -0.00135   -0.00266
P2    7    0.547360    0.727774    0.354940    11.00000    0.01639    0.01461 =
         0.01681   -0.00341   -0.00263   -0.00473
O1    5    0.378672    0.309445    0.447449    11.00000    0.03053    0.01962 =
         0.01837   -0.00271   -0.00062   -0.01282
N1    4    0.492436    0.563738    0.317687    11.00000    0.01349    0.01438 =
         0.01599   -0.00410   -0.00167   -0.00274
N2    4    0.419161    0.405394    0.333837    11.00000    0.01647    0.01706 =
         0.01781   -0.00394   -0.00260   -0.00541
N3    4    0.448240    0.456964    0.433042    11.00000    0.02050    0.01723 =
         0.01630   -0.00349   -0.00206   -0.00612
N4    4    0.476658    0.507359    0.223406    11.00000    0.01866    0.01610 =
         0.01570   -0.00466   -0.00145   -0.00549
AFIX  43
H4N   2    0.454204    0.464101    0.204645    11.00000   -1.20000
AFIX   0
N5    4    0.508088    0.616749    0.413484    11.00000    0.02236    0.01565 =
         0.01410   -0.00304   -0.00212   -0.00668
AFIX  43
H5N   2    0.504663    0.607592    0.458896    11.00000   -1.20000
AFIX   0
N6    4    0.595245    0.813863    0.188355    11.00000    0.01659    0.01810 =
         0.01913   -0.00515   -0.00312   -0.00362
N7    4    0.766877    0.623062    0.260688    11.00000    0.01787    0.01799 =
         0.01911   -0.00275   -0.00349   -0.00540
N8    4    0.321550    0.758568    0.247266    11.00000    0.01821    0.01623 =
         0.01692   -0.00386   -0.00140   -0.00432
C1    1    0.462869    0.490581    0.293897    11.00000    0.01190    0.01617 =
         0.01751   -0.00430   -0.00332   -0.00159
C2    1    0.416784    0.392468    0.402195    11.00000    0.01601    0.01618 =
         0.01918   -0.00251   -0.00222   -0.00483
C3    1    0.482378    0.543233    0.388382    11.00000    0.01358    0.01608 =
         0.01701   -0.00435   -0.00268   -0.00267
C4    1    0.727692    0.559786    0.133922    11.00000    0.01469    0.02131 =
         0.01963   -0.00663    0.00014   -0.00237
C5    1    0.791389    0.630193    0.079492    11.00000    0.02012    0.02460 =
         0.02570   -0.00379    0.00170   -0.00447
AFIX  43
H5    2    0.729175    0.700541    0.059445    11.00000   -1.20000
AFIX   0
C6    1    0.945598    0.597077    0.054848    11.00000    0.02324    0.03664 =
         0.03571   -0.00501    0.00853   -0.00762
AFIX  43
H6    2    0.989318    0.644765    0.017979    11.00000   -1.20000
AFIX   0
C7    1    1.036008    0.494013    0.084194    11.00000    0.02050    0.04338 =
         0.04471   -0.01095    0.00938    0.00034
AFIX  43
H7    2    1.141554    0.471391    0.067224    11.00000   -1.20000
AFIX   0
C8    1    0.973308    0.424195    0.137931    11.00000    0.02601    0.03194 =
         0.04810   -0.00488    0.00801    0.00668
AFIX  43
H8    2    1.035526    0.353695    0.157519    11.00000   -1.20000
AFIX   0
C9    1    0.818907    0.457118    0.163407    11.00000    0.02220    0.02413 =
         0.03404   -0.00236    0.00452    0.00057
AFIX  43
H9    2    0.776255    0.409501    0.200793    11.00000   -1.20000
AFIX   0
C10   1    0.411809    0.670078    0.097520    11.00000    0.01482    0.01863 =
         0.01769   -0.00280   -0.00205   -0.00372
C11   1    0.320525    0.775374    0.080174    11.00000    0.01871    0.01804 =
         0.02035   -0.00302   -0.00165   -0.00417
AFIX  43
H11   2    0.323236    0.818823    0.107984    11.00000   -1.20000
AFIX   0
C12   1    0.225251    0.816848    0.021973    11.00000    0.01932    0.02143 =
         0.02126   -0.00006   -0.00320   -0.00346
AFIX  43
H12   2    0.161510    0.888082    0.010784    11.00000   -1.20000
AFIX   0
C13   1    0.223506    0.754114   -0.019609    11.00000    0.02052    0.03027 =
         0.01990   -0.00238   -0.00533   -0.00591
AFIX  43
H13   2    0.159735    0.782915   -0.059575    11.00000   -1.20000
AFIX   0
C14   1    0.314985    0.649061   -0.002905    11.00000    0.02460    0.02914 =
         0.02233   -0.00957   -0.00431   -0.00614
AFIX  43
H14   2    0.313233    0.606279   -0.031337    11.00000   -1.20000
AFIX   0
C15   1    0.408843    0.606970    0.055464    11.00000    0.02124    0.02102 =
         0.02150   -0.00610   -0.00337   -0.00275
AFIX  43
H15   2    0.471087    0.535352    0.066899    11.00000   -1.20000
AFIX   0
C16   1    0.728379    0.729893    0.386770    11.00000    0.02076    0.02457 =
         0.01814   -0.00407   -0.00339   -0.00996
C17   1    0.752493    0.825163    0.386794    11.00000    0.03107    0.02874 =
         0.02559   -0.00593   -0.00194   -0.01678
AFIX  43
H17   2    0.672882    0.889887    0.370862    11.00000   -1.20000
AFIX   0
C18   1    0.895000    0.824539    0.410495    11.00000    0.03949    0.04516 =
         0.03450   -0.00825   -0.00377   -0.02946
AFIX  43
H18   2    0.912107    0.889128    0.410519    11.00000   -1.20000
AFIX   0
C19   1    1.010665    0.730518    0.433810    11.00000    0.03118    0.06051 =
         0.03174   -0.00427   -0.00874   -0.02712
AFIX  43
H19   2    1.106330    0.730636    0.450431    11.00000   -1.20000
AFIX   0
C20   1    0.987968    0.635686    0.433107    11.00000    0.02376    0.04555 =
         0.03072   -0.00123   -0.01071   -0.00933
AFIX  43
H20   2    1.068663    0.571385    0.448525    11.00000   -1.20000
AFIX   0
C21   1    0.846638    0.634947    0.409752    11.00000    0.02206    0.02924 =
         0.02535   -0.00337   -0.00694   -0.00685
AFIX  43
H21   2    0.830746    0.570147    0.409455    11.00000   -1.20000
AFIX   0
C22   1    0.398610    0.840827    0.370388    11.00000    0.01957    0.01585 =
         0.02225   -0.00610   -0.00326   -0.00516
C23   1    0.356547    0.932685    0.313278    11.00000    0.03053    0.01853 =
         0.02421   -0.00419   -0.00160   -0.00449
AFIX  43
H23   2    0.404051    0.933393    0.268157    11.00000   -1.20000
AFIX   0
C24   1    0.245398    1.022558    0.322790    11.00000    0.03518    0.01753 =
         0.03303   -0.00423   -0.00501   -0.00235
AFIX  43
H24   2    0.217868    1.084837    0.284198    11.00000   -1.20000
AFIX   0
C25   1    0.174314    1.021658    0.388608    11.00000    0.02349    0.02113 =
         0.03783   -0.01208   -0.00399   -0.00198
AFIX  43
H25   2    0.098532    1.083219    0.394996    11.00000   -1.20000
AFIX   0
C26   1    0.214564    0.930309    0.445048    11.00000    0.02286    0.02652 =
         0.02886   -0.01172   -0.00019   -0.00494
AFIX  43
H26   2    0.165192    0.929433    0.489882    11.00000   -1.20000
AFIX   0
C27   1    0.326798    0.840162    0.436197    11.00000    0.02034    0.02049 =
         0.02294   -0.00591   -0.00236   -0.00535
AFIX  43
H27   2    0.354415    0.778215    0.475012    11.00000   -1.20000
AFIX   0
C28   1    0.629446    0.881743    0.145592    11.00000    0.02376    0.01906 =
         0.02200   -0.00568   -0.00064   -0.00577
C29   1    0.673900    0.967281    0.089675    11.00000    0.04929    0.02298 =
         0.02636   -0.00238    0.00692   -0.01686
AFIX 137
H29A  2    0.750077    0.937344    0.056836    11.00000   -1.50000
H29B  2    0.721966    1.006246    0.110009    11.00000   -1.50000
H29C  2    0.579453    1.015591    0.064697    11.00000   -1.50000
AFIX   0
C30   1    0.899665    0.584614    0.261249    11.00000    0.01891    0.02446 =
         0.02871   -0.00426   -0.00393   -0.00544
C31   1    1.070316    0.536673    0.261821    11.00000    0.01570    0.04460 =
         0.05701   -0.00980   -0.00567   -0.00104
AFIX 137
H31A  2    1.091959    0.459781    0.272223    11.00000   -1.50000
H31B  2    1.115745    0.552386    0.297813    11.00000   -1.50000
H31C  2    1.117834    0.565661    0.215811    11.00000   -1.50000
AFIX   0
C32   1    0.189766    0.798798    0.242443    11.00000    0.02058    0.02387 =
         0.02052   -0.00163   -0.00022   -0.00273
C33   1    0.021718    0.852045    0.233505    11.00000    0.01876    0.05572 =
         0.04335    0.00492    0.00096    0.00614
AFIX 137
H33A  2   -0.040367    0.804869    0.262741    11.00000   -1.50000
H33B  2   -0.003055    0.870243    0.184191    11.00000   -1.50000
H33C  2   -0.004426    0.916831    0.247574    11.00000   -1.50000
AFIX   0
C34   1    0.338602    0.233925    0.420229    11.00000    0.03285    0.02288 =
         0.02467   -0.00473   -0.00210   -0.01698
AFIX  23
H34A  2    0.288308    0.271724    0.374449    11.00000   -1.20000
H34B  2    0.262126    0.201032    0.453067    11.00000   -1.20000
AFIX   0
C35   1    0.484420    0.149666    0.411526    11.00000    0.04318    0.03564 =
         0.06846   -0.02922   -0.01123   -0.00850
AFIX  33
H35A  2    0.456150    0.099877    0.393238    11.00000   -1.50000
H35B  2    0.533113    0.111631    0.457028    11.00000   -1.50000
H35C  2    0.559481    0.182318    0.378613    11.00000   -1.50000
AFIX   0
B1    3    0.150871    1.070498    0.097625    11.00000    0.02533    0.02075 =
         0.02771   -0.00538   -0.00593   -0.00376
F1    6    0.284531    0.998485    0.129916    11.00000    0.03967    0.02728 =
         0.09370   -0.01102   -0.03713    0.00185
F2    6    0.070667    1.130338    0.141310    11.00000    0.03498    0.06984 =
         0.05221   -0.03983    0.00234   -0.00976
F3    6    0.190886    1.138096    0.035746    11.00000    0.08731    0.05219 =
         0.02747   -0.00797    0.00367   -0.04176
F4    6    0.053293    1.017144    0.083545    11.00000    0.03717    0.03153 =
         0.04830   -0.00780   -0.01626   -0.01179
B2    3    0.901649    0.318975    0.367671    11.00000    0.03022    0.02276 =
         0.03108   -0.00519   -0.00743   -0.00137
F5    6    0.894566    0.228548    0.420615    11.00000    0.09057    0.02704 =
         0.03762   -0.00434    0.01686   -0.00829
F6    6    0.937978    0.390506    0.393543    11.00000    0.09235    0.04018 =
         0.04866   -0.01585   -0.01640   -0.02045
F7    6    0.761483    0.365527    0.333207    11.00000    0.02879    0.05890 =
         0.07083   -0.02314   -0.01830    0.01074
F8    6    1.019561    0.291844    0.318044    11.00000    0.02896    0.04758 =
         0.04509   -0.01393    0.00262   -0.00799
rem new labels for acetonitriles
N9    4    0.450007    0.346265    0.166292    11.00000    0.05448    0.02927 =
         0.03448   -0.01147   -0.00542   -0.01439
C36   1    0.422401    0.288361    0.143678    11.00000    0.03042    0.02518 =
         0.03714   -0.01062   -0.00314   -0.00686
C37   1    0.387611    0.215986    0.112590    11.00000    0.03301    0.03883 =
         0.06831   -0.03078   -0.00593   -0.00963
AFIX 137
H37A  2    0.410316    0.144675    0.146007    11.00000   -1.50000
H37B  2    0.453422    0.214572    0.069764    11.00000   -1.50000
H37C  2    0.275687    0.240016    0.101082    11.00000   -1.50000
AFIX   0
N10   4    0.675479    0.048149    0.230863    11.00000    0.04409    0.03422 =
         0.04588   -0.01279   -0.00283   -0.00918
C38   1    0.731404    0.102384    0.245447    11.00000    0.03223    0.02844 =
         0.03243   -0.00709   -0.00141   -0.00188
C39   1    0.804093    0.171299    0.264006    11.00000    0.04724    0.05387 =
         0.05578   -0.02480    0.00160   -0.02060
AFIX 137
H39A  2    0.723284    0.236288    0.266296    11.00000   -1.50000
H39B  2    0.885864    0.189262    0.228451    11.00000   -1.50000
H39C  2    0.852112    0.134784    0.309776    11.00000   -1.50000
AFIX 0
HKLF 4
REM  1286 in P-1, Moumita Koley Fe(Triazine-PNP-Ph)(AN)2(BF4)2.2AN
REM R1 =  0.0381 for  11076 Fo > 4sig(Fo)  and  0.0443 for all  12688 data
REM    573 parameters refined using      0 restraints
END
WGHT      0.0581      0.8640
REM Highest difference peak  0.735,  deepest hole -0.437,  1-sigma level  0.073
Q1    1   0.8200  0.4008  0.4107  11.00000  0.05    0.74
Q2    1   0.5608  0.6675  0.2936  11.00000  0.05    0.67
Q3    1   0.4961  0.7226  0.2799  11.00000  0.05    0.64
Q4    1   0.5385  0.7112  0.2129  11.00000  0.05    0.63
Q5    1   0.5133  0.7375  0.2658  11.00000  0.05    0.60
Q6    1   0.4956  0.5505  0.3513  11.00000  0.05    0.60
Q7    1   1.0238  0.2892  0.3623  11.00000  0.05    0.59
Q8    1   0.5993  0.6666  0.2223  11.00000  0.05    0.59
Q9    1   0.4806  0.4968  0.2602  11.00000  0.05    0.56
Q10   1   0.4696  0.7824  0.3669  11.00000  0.05    0.53
;
data_global
_journal_date_recd_electronic     2011-11-19
_journal_date_accepted     2011-11-21
_journal_name_full     'Acta Crystallographica, Section E'
_journal_year     2011
_journal_volume     67
_journal_issue     12
_journal_page_first     m1842
_journal_page_last     m1843
_journal_paper_category     QM
_journal_coeditor_code     GK2437
_publ_contact_author_name     'Kurt Mereiter'
_publ_contact_author_address
;
Institute of Chemical Technology and Analytics
Vienna University of Technology
Getreidemarkt 9/164SC
A-1060 Vienna
Austria
;
_publ_contact_author_email     'kurt.mereiter@tuwien.ac.at'
_publ_contact_author_fax     '0043-1-58801-17199'
_publ_contact_author_phone     '0043-1-58801-17111'
_publ_section_title
;\
Tris(acetonitrile-\k<i>N</i>){2,6-bis[(diphenylphosphanyl)amino]-4-ethoxy-1,3,\
5-triazine-\k^3^<i>P</i>,<i>N</i>^1^,<i>P</i>'}iron(II)
bis(tetrafluoridoborate) acetonitrile disolvate
;
loop_
    _publ_author_name
    _publ_author_footnote
    _publ_author_address
    'Koley, Moumita' .
;
Institute of Applied Synthetic Chemistry
Vienna University of Technology
Getreidemarkt 9/163
A-1060 Vienna
Austria
;
    'Kirchner, Karl' .
;
Institute of Applied Synthetic Chemistry
Vienna University of Technology
Getreidemarkt 9/163
A-1060 Vienna
Austria
;
    'Mereiter, Kurt' .
;
Institute of Chemical Technology and Analytics
Vienna University of Technology
Getreidemarkt 9/164SC
A-1060 Vienna
Austria
;
