# Supplementary material for: Tris(acetonitrile-κN){2,6-bis­[(diphenyl­phosphan­yl)amino]-4-eth­oxy-1,3,5-triazine-κ3 P,N 1,P′}iron(II) bis­(tetra­fluorido­borate) acetonitrile disolvate
Source: Acta Crystallogr Sect E Struct Rep Online. 2011 Nov 25;67(Pt 12):m1842–3. doi: 10.1107/S1600536811049804 (PMC3238739; doi:10.1107/S1600536811049804)
Supplement: Supplementary file 2 [file e-67-m1842-Isup2.hkl]

# 
# h,k,l, Fc-squared, Fo-squared, sigma(Fo-squared) and status flag 
# 
data_I
_shelx_title ' 1286 in P-1, Moumita Koley Fe(Triazine-PNP-Ph)(AN)2(BF4)2.2AN' 
_shelx_refln_list_code          4 
_shelx_F_calc_maximum      192.34 
_exptl_crystal_F_000       984.00 
_reflns_d_resolution_high  0.7106 
 
loop_ 
 _symmetry_equiv_pos_as_xyz 
 'x, y, z' 
 '-x, -y, -z' 
 
_cell_length_a     8.8548 
_cell_length_b    13.8402 
_cell_length_c    20.1352 
_cell_angle_alpha  71.399 
_cell_angle_beta   82.731 
_cell_angle_gamma  72.789 
 
_shelx_F_squared_multiplier     1.000 
 
loop_ 
 _refln_index_h 
 _refln_index_k 
 _refln_index_l 
 _refln_F_squared_calc 
 _refln_F_squared_meas 
 _refln_F_squared_sigma 
 _refln_observed_status 
   2   0   0    11320.02    12938.54    250.49 o 
   3   0   0     1444.81     1601.77     27.19 o 
   4   0   0     6387.59     7408.96    112.95 o 
   5   0   0        7.10       16.70      1.94 o 
   6   0   0      161.12      132.25      9.08 o 
   7   0   0       14.54        7.99      2.32 o 
   8   0   0      702.85      674.04     10.80 o 
   9   0   0      661.52      688.11     19.63 o 
 -10   1   0      177.48      187.64     10.52 o 
  -9   1   0      292.41      326.70     12.59 o 
  -8   1   0       99.72       93.93     10.67 o 
  -7   1   0      331.15      352.60      6.86 o 
  -6   1   0     1405.39     1482.63     19.88 o 
  -5   1   0     5699.34     5985.39     74.65 o 
  -4   1   0    15758.99    17620.00    217.51 o 
  -3   1   0    27923.41    33288.60    411.31 o 
   1   1   0     3138.50     3826.66     90.10 o 
   2   1   0    10232.56    11972.79    148.60 o 
   3   1   0      570.71      616.39      9.41 o 
   4   1   0      871.72      809.43     11.14 o 
   5   1   0     4180.29     4524.72     56.66 o 
   6   1   0     2969.21     3228.77     41.03 o 
   7   1   0     1357.99     1399.71     20.35 o 
   8   1   0      433.65      393.06     14.83 o 
   9   1   0     1589.60     1677.19     27.89 o 
  10   1   0      789.56      786.75     70.85 o 
  11   1   0       43.95       60.02      7.74 o 
  -9   2   0     2169.95     2215.52     36.85 o 
  -8   2   0      702.03      710.14     14.09 o 
  -7   2   0     2828.82     2748.90    188.34 o 
  -6   2   0     1984.46     2062.47     27.04 o 
  -5   2   0     3905.11     4457.90     56.01 o 
  -4   2   0     5836.94     6242.75     77.64 o 
  -3   2   0     1007.87     1279.20     16.72 o 
  -2   2   0     3089.77     3803.73     47.40 o 
  -1   2   0        4.82       10.49      1.34 o 
   0   2   0     2625.48     2866.90     63.90 o 
   1   2   0     8289.52     9434.30    120.08 o 
   2   2   0     5205.73     6008.28     76.22 o 
   3   2   0       42.89       43.25      1.71 o 
   4   2   0     2571.22     2776.85     43.34 o 
   5   2   0      121.27      120.99      4.48 o 
   6   2   0      830.66      768.02     33.66 o 
   7   2   0      355.55      316.41      6.08 o 
   8   2   0      193.12      217.47     15.31 o 
   9   2   0      307.81      332.32     20.95 o 
  11   2   0       10.25       22.61      4.56 o 
 -10   3   0      180.38      197.72     11.22 o 
  -9   3   0      125.74      118.91     12.41 o 
  -8   3   0      216.46      285.06     22.53 o 
  -7   3   0      413.83      467.37     22.82 o 
  -6   3   0      108.89      136.19      8.47 o 
  -5   3   0      153.10       88.10      6.29 o 
  -4   3   0      977.18      915.19     12.62 o 
  -3   3   0        9.34        5.60      4.41 o 
  -2   3   0     5262.10     5620.47     69.85 o 
  -1   3   0      448.21      460.35      8.06 o 
   0   3   0     2590.72     3092.02     66.78 o 
   1   3   0     4558.92     5313.79     81.34 o 
   2   3   0     1735.04     1978.56     25.54 o 
   3   3   0      481.36      497.05      8.99 o 
   4   3   0      891.41      981.02     11.54 o 
   5   3   0      327.90      367.81      7.60 o 
   6   3   0      196.88      151.30      5.81 o 
   7   3   0     1325.70     1379.39     16.46 o 
   8   3   0      143.68      137.01      4.85 o 
   9   3   0     1004.79      992.65     18.87 o 
  10   3   0      726.70      696.26     14.96 o 
  11   3   0      245.06      211.46      8.55 o 
  12   3   0       21.03       25.77      5.15 o 
 -10   4   0      146.93       97.56      8.76 o 
  -9   4   0      250.87      279.38     10.47 o 
  -8   4   0      536.12      579.56     12.58 o 
  -7   4   0     2511.92     2360.23     38.65 o 
  -6   4   0        9.99        1.32      5.96 o 
  -5   4   0       10.15        1.58      4.18 o 
  -4   4   0      818.82      710.36     10.21 o 
  -3   4   0     2808.18     2888.53     57.72 o 
  -2   4   0       50.24       49.04      3.25 o 
  -1   4   0      280.43      325.32      9.84 o 
   0   4   0      948.09     1052.57     13.59 o 
   1   4   0     1326.70     1343.01     17.11 o 
   2   4   0      544.89      656.30      7.81 o 
   3   4   0        7.32       18.19      1.69 o 
   4   4   0     1520.41     1774.27     20.00 o 
   5   4   0     3373.15     3680.83     40.55 o 
   6   4   0      913.12      935.39     13.09 o 
   7   4   0     1433.04     1544.07     21.39 o 
   8   4   0        2.48        1.81      2.97 o 
   9   4   0      159.07      128.49      6.55 o 
  10   4   0        1.61       -3.32      6.03 o 
  11   4   0       36.15       36.47      4.96 o 
  12   4   0       23.56       39.01      5.41 o 
 -10   5   0      561.26      574.75     19.19 o 
  -9   5   0      223.43      184.61      7.27 o 
  -8   5   0      491.35      428.47     16.57 o 
  -7   5   0      550.69      551.86     11.88 o 
  -6   5   0      123.74      135.37      6.01 o 
  -5   5   0       26.13       25.79      5.06 o 
  -4   5   0        2.40       -2.73      9.29 o 
  -3   5   0        2.99       -0.44      5.13 o 
  -2   5   0     5687.69     6572.32    134.59 o 
  -1   5   0      589.38      603.23     14.19 o 
   0   5   0     2116.05     2380.78     30.33 o 
   1   5   0     3280.06     3516.95     43.92 o 
   2   5   0     1242.84     1366.11     18.69 o 
   3   5   0      805.26      769.21     11.14 o 
   4   5   0      508.13      565.46     11.35 o 
   5   5   0       50.16       32.31      1.85 o 
   6   5   0       42.36       46.65      2.86 o 
   7   5   0       13.58        8.92      2.50 o 
   8   5   0      341.51      378.35      7.85 o 
   9   5   0       62.56       66.98      4.95 o 
  10   5   0      241.43      243.48      8.57 o 
  11   5   0      388.86      404.09     11.41 o 
  12   5   0       98.79       97.76     12.70 o 
 -10   6   0       15.75        6.07      6.20 o 
  -9   6   0        3.56        8.75      6.05 o 
  -8   6   0       64.37       58.37      4.77 o 
  -7   6   0       43.12       51.58      4.33 o 
  -6   6   0      125.78      108.84      5.61 o 
  -5   6   0       71.03       77.23      7.57 o 
  -4   6   0      223.69      248.93      6.91 o 
  -3   6   0      506.74      464.94     10.63 o 
  -2   6   0      993.16     1119.87     18.94 o 
  -1   6   0     1567.21     1519.35     24.69 o 
   0   6   0      519.34      482.53      7.15 o 
   1   6   0      285.78      327.98      6.18 o 
   2   6   0      575.84      573.54      8.31 o 
   3   6   0        1.13        2.04      1.38 o 
   4   6   0       54.70       41.42      2.38 o 
   5   6   0      862.25      867.28     12.69 o 
   6   6   0      442.58      434.72     10.26 o 
   7   6   0      185.80      195.83      7.19 o 
   8   6   0      338.27      361.14      7.51 o 
   9   6   0       14.24        3.90      3.85 o 
  10   6   0        0.71        5.62      4.27 o 
  11   6   0        0.34       -0.04      6.62 o 
  12   6   0       51.11       58.56      6.07 o 
  -9   7   0        7.22        3.87      5.76 o 
  -8   7   0        2.28       11.15      3.83 o 
  -7   7   0      151.29      158.98      8.78 o 
  -6   7   0      290.77      205.15      7.01 o 
  -5   7   0        5.40       11.71      3.25 o 
  -4   7   0      459.52      429.15     16.39 o 
  -3   7   0        4.16        0.68      5.19 o 
  -2   7   0     1427.49     1483.79     25.37 o 
  -1   7   0       15.52       15.91      2.55 o 
   0   7   0     1090.78     1016.95     13.64 o 
   1   7   0       47.42       56.50      4.40 o 
   2   7   0     2589.99     2707.77     34.25 o 
   3   7   0        8.55        3.68      1.47 o 
   4   7   0      106.27       98.75      3.69 o 
   5   7   0      251.98      233.39      5.37 o 
   6   7   0       44.33       56.32      6.19 o 
   7   7   0      466.35      453.02     10.50 o 
   8   7   0      286.37      271.37      6.59 o 
   9   7   0      172.51      161.99      7.20 o 
  10   7   0      109.63      101.88      6.87 o 
  11   7   0      438.80      428.47     11.78 o 
  12   7   0       94.90       97.43      6.89 o 
  -9   8   0       11.86        1.54      6.38 o 
  -8   8   0      106.66      121.36      6.67 o 
  -7   8   0       45.91       53.13      4.61 o 
  -6   8   0      256.83      262.26      7.95 o 
  -5   8   0      373.74      366.29      9.19 o 
  -4   8   0       14.13        5.94      4.80 o 
  -3   8   0      561.74      528.35     19.87 o 
  -2   8   0       53.39       69.01      4.58 o 
  -1   8   0     3525.45     3549.15     55.67 o 
   0   8   0      323.84      300.43      7.00 o 
   1   8   0      391.24      432.95      7.66 o 
   2   8   0      280.04      263.96      5.64 o 
   3   8   0       17.42       33.81      3.76 o 
   4   8   0     1687.80     1797.93     24.34 o 
   5   8   0     2263.09     2404.59     32.04 o 
   6   8   0     1047.39     1007.01     39.01 o 
   7   8   0      493.21      514.99      9.31 o 
   8   8   0      141.84      137.40      5.23 o 
   9   8   0        9.94        7.82      4.09 o 
  10   8   0       27.82       30.42      4.83 o 
  11   8   0       27.58       27.70      6.97 o 
  12   8   0        7.05        0.03      5.14 o 
  -8   9   0       20.40       16.90      9.22 o 
  -7   9   0       26.92       20.95      4.60 o 
  -6   9   0      354.72      314.84      8.97 o 
  -5   9   0      489.02      485.86     11.09 o 
  -4   9   0       96.65       59.74      4.63 o 
  -2   9   0        7.87        8.23      3.03 o 
  -1   9   0      390.57      368.38     15.91 o 
   0   9   0     1074.29     1039.03     18.03 o 
   1   9   0      362.04      354.40      6.03 o 
   2   9   0     4171.12     4316.26     54.20 o 
   3   9   0     2272.22     2411.68     34.29 o 
   4   9   0      760.64      671.25     12.53 o 
   5   9   0       66.86       87.24      4.29 o 
   6   9   0      359.85      325.66      7.03 o 
   7   9   0       78.40       70.71      4.18 o 
   8   9   0        0.95       12.82      3.09 o 
   9   9   0      280.53      266.57      8.98 o 
  10   9   0       79.02       92.96      6.57 o 
  11   9   0        6.59        5.34      4.80 o 
  12   9   0        4.49        3.86      5.33 o 
  -8  10   0       76.45       84.98      6.21 o 
  -7  10   0        3.18        4.87      3.93 o 
  -6  10   0        3.47       -0.75      8.07 o 
  -5  10   0       30.20       29.97      4.07 o 
  -4  10   0      242.78      238.60      7.65 o 
  -3  10   0      379.75      378.36      9.41 o 
  -2  10   0     1151.79     1021.83     18.57 o 
  -1  10   0      252.96      252.67      7.27 o 
   0  10   0      715.32      719.93     13.62 o 
   1  10   0      718.82      709.72     13.26 o 
   2  10   0     1863.54     1736.48     25.25 o 
   3  10   0       30.99       30.35      2.34 o 
   4  10   0       49.29       49.72      3.81 o 
   5  10   0      495.61      480.65     10.33 o 
   6  10   0     3541.40     3674.79     50.14 o 
   7  10   0      139.58      150.99      5.61 o 
   8  10   0        8.55       12.18      3.18 o 
   9  10   0       36.14       26.40      4.77 o 
  10  10   0        9.16        4.71      4.56 o 
  11  10   0      217.57      189.78      8.81 o 
  -7  11   0      314.59      328.62     10.01 o 
  -6  11   0       16.99       10.87      5.28 o 
  -5  11   0      579.88      572.16     12.88 o 
  -4  11   0       11.36        9.82      3.71 o 
  -3  11   0      189.78      205.17      7.22 o 
  -2  11   0     2509.62     2428.77     39.86 o 
  -1  11   0     1263.84     1180.95     20.94 o 
   0  11   0       19.88       15.65      3.29 o 
   1  11   0      365.57      344.00      8.42 o 
   2  11   0       68.75       69.48      5.28 o 
   3  11   0     1488.73     1494.90     24.99 o 
   4  11   0     2366.95     2375.48     38.43 o 
   5  11   0      240.72      229.10      7.11 o 
   6  11   0       53.09       47.53      3.97 o 
   7  11   0      174.96      167.60      5.76 o 
   8  11   0      689.22      695.36     13.15 o 
   9  11   0      223.43      221.03      8.62 o 
  10  11   0        6.90        1.87      4.79 o 
  11  11   0       15.59       21.47      5.47 o 
  -6  12   0       47.50       48.51      5.18 o 
  -5  12   0      265.82      255.37     12.52 o 
  -4  12   0      113.89      104.35      6.28 o 
  -3  12   0       68.68       55.09      4.68 o 
  -2  12   0        4.79       10.30      5.15 o 
  -1  12   0      412.44      404.32     11.62 o 
   0  12   0      199.84      192.59      6.76 o 
   1  12   0        1.98        0.91      3.10 o 
   2  12   0      551.32      508.58     22.71 o 
   3  12   0      439.19      414.35     14.17 o 
   4  12   0     1379.04     1377.09     23.61 o 
   5  12   0       27.63       31.53      3.82 o 
   6  12   0      399.01      382.24     10.01 o 
   7  12   0      415.16      417.43     10.17 o 
   8  12   0       58.88       62.36      5.85 o 
   9  12   0      113.31      102.89      7.45 o 
  10  12   0        0.28       -6.47      6.47 o 
  11  12   0       20.38       14.04      5.55 o 
  -6  13   0        8.82       10.18      4.63 o 
  -5  13   0       17.35       24.54      4.66 o 
  -3  13   0       82.66       89.60      6.05 o 
  -2  13   0      185.23      159.71     13.51 o 
  -1  13   0      487.88      435.41     12.78 o 
   0  13   0     1274.01     1253.45     22.31 o 
   1  13   0      310.66      263.66     13.16 o 
   2  13   0      232.28      227.64     10.74 o 
   3  13   0      409.57      407.53     14.21 o 
   4  13   0       40.68       32.87      5.90 o 
   5  13   0       28.48       27.33      5.90 o 
   6  13   0       40.62       35.61      4.58 o 
   7  13   0       80.77       80.76      5.44 o 
   8  13   0        6.43        1.36      5.68 o 
   9  13   0       20.82       16.90      6.78 o 
  10  13   0       42.12       26.93      7.52 o 
  -5  14   0       49.78       50.05      5.51 o 
  -4  14   0       91.09      113.76      7.04 o 
  -3  14   0       28.32       39.39      4.76 o 
  -2  14   0       68.58       67.65      7.24 o 
  -1  14   0      451.51      434.95     10.76 o 
   0  14   0      182.66      179.05      6.90 o 
   1  14   0      172.74      183.02     10.30 o 
   2  14   0       31.52       22.18      5.68 o 
   3  14   0       92.04       97.43      8.63 o 
   4  14   0      216.80      194.20     10.52 o 
   5  14   0       72.53       84.09      7.48 o 
   6  14   0      304.16      319.91      8.96 o 
   7  14   0       86.73       84.16      5.53 o 
   8  14   0      223.81      196.44     11.22 o 
   9  14   0      451.92      477.02     17.03 o 
  10  14   0       54.93       54.21      8.45 o 
  -4  15   0        0.59        7.71      4.57 o 
  -3  15   0      100.05      114.66      9.46 o 
  -2  15   0      426.59      452.69     11.53 o 
  -1  15   0        0.44       13.73      5.76 o 
   0  15   0       48.84       61.19      4.97 o 
   1  15   0        1.91        1.36      5.37 o 
   2  15   0      157.25      161.19     10.17 o 
   3  15   0        5.17       10.78      5.54 o 
   4  15   0      256.46      255.32     12.10 o 
   5  15   0      331.45      324.19     13.60 o 
   6  15   0      627.34      652.38     20.24 o 
   7  15   0      144.30      147.85      9.20 o 
   8  15   0      327.46      353.63     14.35 o 
   9  15   0       14.57        2.24      6.73 o 
  -3  16   0      178.38      199.83     12.28 o 
  -2  16   0        1.69        4.36      4.42 o 
  -1  16   0       31.83       41.24      4.97 o 
   0  16   0      261.52      246.47     12.23 o 
   1  16   0      253.92      252.50     12.37 o 
   2  16   0       71.13       67.90      7.83 o 
   3  16   0      165.02      175.14     10.83 o 
   4  16   0      304.44      339.46     14.21 o 
   5  16   0      155.56      175.27     11.13 o 
   6  16   0      249.39      285.20     13.11 o 
   7  16   0      479.48      509.58     17.60 o 
  -1  17   0      459.87      416.25     16.55 o 
   0  17   0      108.56      122.60     10.21 o 
   1  17   0       21.08       38.24      7.35 o 
   2  17   0      264.22      282.16     13.51 o 
   3  17   0      131.78      146.80     10.43 o 
   4  17   0      220.47      262.54     13.11 o 
   5  17   0       26.45       36.70      7.26 o 
   6  17   0       10.34       19.36      6.64 o 
   7  17   0       27.89       40.88      7.17 o 
   1  18   0       74.74       78.33      8.98 o 
   2  18   0       15.27       18.09      7.08 o 
   3  18   0       21.45       20.64      7.04 o 
   4  18   0        8.08        6.42      6.51 o 
   5  18   0        2.70        8.49      6.60 o 
  -5 -18   1       20.03       20.46      7.30 o 
  -4 -18   1        6.54        3.08      6.47 o 
  -3 -18   1       56.14       44.05      7.52 o 
  -2 -18   1        0.51        5.59      6.60 o 
  -6 -17   1       45.95       39.30      7.48 o 
  -5 -17   1        3.90        8.23      6.20 o 
  -4 -17   1       36.39       41.32      7.35 o 
  -3 -17   1       19.83       28.43      6.82 o 
  -2 -17   1       78.80       69.88      8.27 o 
  -1 -17   1       67.42       64.56      8.23 o 
   0 -17   1       44.02       58.62      8.18 o 
   1 -17   1       15.87       23.85      7.35 o 
  -7 -16   1       24.39       24.51      6.34 o 
  -6 -16   1       31.69       45.28      7.17 o 
  -5 -16   1      102.66      101.83      9.81 o 
  -4 -16   1       16.65       23.10      6.47 o 
  -3 -16   1      134.29      116.00      9.68 o 
  -2 -16   1       37.42       45.28      7.22 o 
  -1 -16   1        1.56        9.64      6.12 o 
   0 -16   1        0.40        0.97      5.76 o 
   1 -16   1      158.03      174.22      7.76 o 
   2 -16   1       93.82       91.50      6.47 o 
  -9 -15   1        1.17        2.95      6.64 o 
  -8 -15   1        3.28        3.70      6.16 o 
  -7 -15   1       33.92       28.57      4.40 o 
  -6 -15   1      113.01      116.09      9.42 o 
  -5 -15   1       58.91       59.63      7.26 o 
  -4 -15   1        0.20       -1.80      5.19 o 
  -3 -15   1      246.19      241.99     11.75 o 
  -2 -15   1      196.07      184.60     10.74 o 
  -1 -15   1      101.96       95.32      8.71 o 
   0 -15   1      736.24      715.40     15.05 o 
   1 -15   1      438.69      436.31     22.31 o 
   2 -15   1      110.58      153.05      7.33 o 
   3 -15   1       75.70       82.10      7.77 o 
   4 -15   1       42.75       29.31      7.30 o 
 -10 -14   1        2.54       -5.81      6.86 o 
  -9 -14   1        0.23       -6.16      6.16 o 
  -8 -14   1       19.47       25.30      6.60 o 
  -7 -14   1      108.08      111.72      6.37 o 
  -6 -14   1       12.40       15.12      3.84 o 
  -5 -14   1       11.57        8.67      5.37 o 
  -4 -14   1      487.44      466.02     16.11 o 
  -3 -14   1      242.49      233.40     11.13 o 
  -2 -14   1      281.24      320.71     13.20 o 
  -1 -14   1     1070.84     1047.19     28.38 o 
   0 -14   1       66.93       60.06      4.76 o 
   1 -14   1      154.69      149.31      8.10 o 
   2 -14   1       66.00       77.04      6.53 o 
   3 -14   1       24.22       19.75      4.55 o 
   4 -14   1       33.02       33.69      4.97 o 
   5 -14   1        4.12        0.97      6.16 o 
 -10 -13   1        9.60        3.61      6.82 o 
  -9 -13   1      344.44      372.90     15.01 o 
  -8 -13   1      168.23      169.77     10.43 o 
  -7 -13   1      516.50      515.17     12.92 o 
  -6 -13   1      448.28      472.53     14.65 o 
  -5 -13   1      412.24      447.86     10.38 o 
  -4 -13   1      835.84      817.18     23.06 o 
  -3 -13   1     1054.78     1049.35     28.08 o 
  -2 -13   1      354.09      326.17     12.76 o 
  -1 -13   1      515.77      458.67     10.49 o 
   0 -13   1       39.16       42.16      6.12 o 
   1 -13   1      195.70      165.51      6.73 o 
   2 -13   1        3.14        9.86      3.87 o 
   3 -13   1        2.53        4.55      3.86 o 
   4 -13   1        1.11        1.00      4.04 o 
   5 -13   1      163.91      176.17      7.87 o 
 -11 -12   1       18.10        9.76      5.57 o 
 -10 -12   1      428.34      444.39     12.53 o 
  -9 -12   1      378.58      393.55     11.46 o 
  -8 -12   1      525.52      533.70     17.43 o 
  -7 -12   1      723.54      747.33     14.92 o 
  -6 -12   1      336.25      346.51     24.11 o 
  -5 -12   1       98.21       94.02      5.60 o 
  -4 -12   1       98.28       76.34      5.26 o 
  -3 -12   1       97.29       81.45      7.61 o 
  -2 -12   1      428.49      397.26      9.25 o 
  -1 -12   1      230.88      242.00      7.24 o 
   0 -12   1      146.73      126.34      6.00 o 
   1 -12   1      982.32      975.72     18.16 o 
   2 -12   1      366.94      322.42      8.91 o 
   3 -12   1       58.59       65.29      4.85 o 
   4 -12   1     1143.15     1132.52     21.37 o 
   5 -12   1      169.44      155.44      7.18 o 
   6 -12   1      258.02      221.18      8.45 o 
 -11 -11   1      210.30      222.16      9.82 o 
 -10 -11   1      197.59      201.90     11.93 o 
  -9 -11   1      231.51      246.35      9.09 o 
  -8 -11   1       81.71       76.89      8.69 o 
  -7 -11   1        2.95        0.01      2.82 o 
  -6 -11   1      625.78      597.06     12.29 o 
  -5 -11   1       15.28       12.69      3.24 o 
  -4 -11   1      828.63      760.98     14.37 o 
  -3 -11   1     1573.02     1533.93     25.62 o 
  -2 -11   1      632.91      624.02     12.25 o 
  -1 -11   1      336.90      310.01      8.25 o 
   0 -11   1      311.25      262.93     12.83 o 
   1 -11   1      874.80      793.12     28.23 o 
   2 -11   1      911.79      881.26     16.76 o 
   3 -11   1      364.74      368.06      9.49 o 
   4 -11   1      246.39      223.52      7.71 o 
   5 -11   1       96.82      101.64      8.27 o 
   6 -11   1        4.46        4.59      4.07 o 
   7 -11   1       12.89       17.90      4.41 o 
 -11 -10   1        1.68        4.46      4.98 o 
 -10 -10   1        5.94        5.55      4.69 o 
  -9 -10   1      223.09      218.86      8.50 o 
  -8 -10   1     1000.87      973.60     19.08 o 
  -7 -10   1      245.02      226.53      6.22 o 
  -6 -10   1      575.06      531.30      9.57 o 
  -5 -10   1     1432.09     1391.26     32.37 o 
  -4 -10   1      390.79      368.52      8.59 o 
  -3 -10   1     1616.27     1543.16     20.56 o 
  -2 -10   1      293.91      292.40      5.67 o 
  -1 -10   1      103.06       93.42      5.12 o 
   0 -10   1     1082.50      991.70     57.12 o 
   1 -10   1       47.16       51.45      5.70 o 
   2 -10   1       81.20       64.81     14.48 o 
   3 -10   1      694.65      703.26     14.17 o 
   4 -10   1       22.96       23.10      3.92 o 
   5 -10   1      438.18      394.42     10.06 o 
   6 -10   1      709.86      685.50     14.69 o 
   7 -10   1        8.29        2.61      3.98 o 
   8 -10   1      150.52      145.81      7.45 o 
 -11  -9   1       92.28       88.34      6.63 o 
 -10  -9   1      137.94      134.58      7.48 o 
  -9  -9   1      138.78      145.57      7.27 o 
  -8  -9   1      884.53      870.19     17.36 o 
  -7  -9   1      590.54      592.40     13.99 o 
  -6  -9   1     1878.38     1831.07     25.30 o 
  -5  -9   1      111.77      111.05      4.52 o 
  -4  -9   1       33.35       32.58      5.15 o 
  -3  -9   1      607.81      623.68     11.68 o 
  -2  -9   1        5.47       11.42      1.89 o 
  -1  -9   1      197.87      151.86      3.91 o 
   0  -9   1     2740.44     2662.71     42.43 o 
   1  -9   1     1362.15     1218.05     20.97 o 
   2  -9   1       51.05       50.99      6.84 o 
   3  -9   1       40.58       32.90      5.83 o 
   4  -9   1      429.43      406.65     10.21 o 
   5  -9   1      124.59      113.78      5.96 o 
   6  -9   1      110.54      130.43      6.37 o 
   7  -9   1      100.84       97.49      6.73 o 
   8  -9   1        4.43        3.61      4.75 o 
 -12  -8   1      111.20      107.25      7.73 o 
 -11  -8   1      117.48      106.76      9.81 o 
 -10  -8   1       61.43       63.98      5.57 o 
  -9  -8   1       80.28       76.68      5.46 o 
  -8  -8   1       56.68       63.84      6.97 o 
  -7  -8   1      859.21      841.15     13.22 o 
  -6  -8   1      796.70      797.29     12.43 o 
  -5  -8   1     1961.06     1995.18     26.97 o 
  -4  -8   1      702.79      672.16      8.72 o 
  -3  -8   1     1659.33     1588.03     20.76 o 
  -2  -8   1      640.77      537.80      8.07 o 
  -1  -8   1      749.82      567.34      8.38 o 
   0  -8   1        6.63        6.30      1.59 o 
   1  -8   1      193.15      176.67     13.73 o 
   2  -8   1        8.34        2.79      3.10 o 
   3  -8   1       11.15        8.43      3.11 o 
   4  -8   1       42.21       41.79      3.95 o 
   5  -8   1      201.31      187.74      6.81 o 
   6  -8   1      509.54      465.21     10.89 o 
   7  -8   1      388.63      354.70     11.86 o 
   8  -8   1       21.60       26.02      4.34 o 
   9  -8   1       62.81       66.21      7.81 o 
 -12  -7   1       42.70       37.05      6.07 o 
 -11  -7   1       20.28        9.91      6.29 o 
 -10  -7   1        3.26        0.08      4.25 o 
  -9  -7   1       21.61       20.40      4.29 o 
  -8  -7   1      260.77      287.38      8.67 o 
  -7  -7   1     1442.91     1482.60     20.97 o 
  -6  -7   1     2380.58     2485.47     33.15 o 
  -5  -7   1        4.13        2.37      2.03 o 
  -4  -7   1      420.85      323.22      4.99 o 
  -3  -7   1      172.47      185.44      4.27 o 
  -2  -7   1      122.86      123.65      3.51 o 
  -1  -7   1     3694.18     4076.97     51.05 o 
   0  -7   1      222.17      241.63      4.54 o 
   1  -7   1     1556.78     1623.27     26.51 o 
   2  -7   1     4050.79     4221.59     65.93 o 
   3  -7   1      552.68      585.33     11.67 o 
   4  -7   1      194.02      184.37      6.44 o 
   5  -7   1        4.67       13.71      3.40 o 
   6  -7   1      170.98      187.68     10.58 o 
   7  -7   1       37.52       29.88      4.15 o 
   8  -7   1        7.04        9.29      4.18 o 
   9  -7   1        0.81        2.91      3.95 o 
 -12  -6   1       69.60       70.07      6.40 o 
 -11  -6   1      111.50      112.94      7.63 o 
 -10  -6   1      252.97      288.52      9.33 o 
  -9  -6   1       41.36       38.29      4.60 o 
  -8  -6   1        2.98        4.44      4.55 o 
  -7  -6   1       23.50       17.88      2.76 o 
  -6  -6   1      117.56      116.33      4.95 o 
  -5  -6   1      312.23      276.30      5.29 o 
  -4  -6   1     1579.80     1836.19     20.83 o 
  -3  -6   1      684.00      729.56      9.03 o 
  -2  -6   1     3291.58     3570.33     44.74 o 
  -1  -6   1      438.88      485.86      7.29 o 
   0  -6   1     2044.35     2093.85     26.74 o 
   1  -6   1     1472.48     1716.86     27.69 o 
   2  -6   1      254.22      270.30     16.99 o 
   3  -6   1      112.63      105.43     19.52 o 
   4  -6   1       76.16       80.13     10.14 o 
   5  -6   1      203.31      174.47      6.95 o 
   6  -6   1      217.09      203.77      6.87 o 
   7  -6   1      125.25      104.20      5.91 o 
   8  -6   1      466.21      480.50     14.70 o 
   9  -6   1       29.46       26.63      4.47 o 
  10  -6   1       29.61       26.14      6.91 o 
 -12  -5   1       10.84       10.91      5.37 o 
 -11  -5   1       34.71       56.26      8.14 o 
 -10  -5   1      177.18      160.86      7.56 o 
  -9  -5   1        2.38        0.48      3.84 o 
  -8  -5   1      303.85      264.98      8.07 o 
  -7  -5   1     1456.17     1359.11     50.31 o 
  -6  -5   1      800.67      821.04     10.31 o 
  -5  -5   1     2311.67     2424.04     27.17 o 
  -4  -5   1     1693.97     1890.91     21.32 o 
  -3  -5   1      173.81      182.17      7.33 o 
  -2  -5   1     2994.67     3465.30     38.03 o 
  -1  -5   1        5.47       12.05      1.40 o 
   0  -5   1      872.55      952.28     12.66 o 
   1  -5   1      770.39      719.63     12.66 o 
   2  -5   1     2786.90     2962.03     46.43 o 
   3  -5   1      795.29      882.72     17.15 o 
   4  -5   1     1707.12     1621.56     21.35 o 
   5  -5   1      104.24       93.93      7.24 o 
   6  -5   1      584.18      557.36     11.72 o 
   7  -5   1       32.01       40.07      7.77 o 
   8  -5   1       20.02       34.62      4.17 o 
   9  -5   1      263.57      295.84     10.67 o 
  10  -5   1        3.45       17.51      6.20 o 
 -12  -4   1      257.87      275.65     16.28 o 
 -11  -4   1      488.32      551.64     17.36 o 
 -10  -4   1      126.66      152.51      7.37 o 
  -9  -4   1       95.43       86.36      7.77 o 
  -8  -4   1      725.45      708.10     14.30 o 
  -7  -4   1       17.28       13.16      2.85 o 
  -6  -4   1        2.78        3.87      3.37 o 
  -5  -4   1       34.77       36.98      2.74 o 
  -4  -4   1      792.97      882.86     10.57 o 
  -3  -4   1     2052.75     2186.58     28.63 o 
  -2  -4   1     1778.20     1881.48     20.92 o 
  -1  -4   1    11056.48    12375.17    188.81 o 
   0  -4   1      138.30      156.31      2.95 o 
   1  -4   1        4.92        3.08      1.02 o 
   2  -4   1      674.92      719.35      9.97 o 
   3  -4   1     2106.76     2095.25     40.27 o 
   4  -4   1      124.17       91.99      3.90 o 
   5  -4   1      807.34      774.69     11.29 o 
   6  -4   1       28.77       24.62      3.48 o 
   7  -4   1      561.67      662.15     13.38 o 
   8  -4   1     1005.66     1021.47     19.07 o 
   9  -4   1     1587.40     1566.39     27.55 o 
  10  -4   1     1640.80     1578.69     39.56 o 
 -12  -3   1       73.71       83.13      6.37 o 
 -11  -3   1       56.64       58.82      5.44 o 
 -10  -3   1       34.75       53.46      8.34 o 
  -9  -3   1      347.20      438.84     25.83 o 
  -8  -3   1      683.74      662.15     13.63 o 
  -7  -3   1     1195.48     1219.81     20.24 o 
  -6  -3   1      283.20      250.61      5.41 o 
  -5  -3   1     9420.71    10157.51    110.17 o 
  -4  -3   1      452.78      366.10      5.21 o 
  -3  -3   1       63.58       36.82      1.91 o 
  -2  -3   1       15.35       28.37      1.26 o 
  -1  -3   1    18158.69    21404.52    232.40 o 
   0  -3   1      189.87      233.08      6.54 o 
   1  -3   1        3.34        6.25      1.18 o 
   2  -3   1      268.70      209.81      9.27 o 
   3  -3   1      516.10      455.95      7.02 o 
   4  -3   1      197.01      182.93      5.24 o 
   5  -3   1     1563.74     1409.10     23.49 o 
   6  -3   1     1889.24     1931.05     31.74 o 
   7  -3   1     5626.01     5700.54    163.85 o 
   8  -3   1     7931.81     8055.99    274.20 o 
   9  -3   1     1639.57     1626.06     39.63 o 
  10  -3   1      466.99      466.76     16.41 o 
 -12  -2   1      304.23      372.15     16.50 o 
 -11  -2   1      727.08      734.25     18.46 o 
 -10  -2   1     2214.53     2248.90     42.75 o 
  -9  -2   1     1061.32     1139.55     21.12 o 
  -8  -2   1     2753.82     2789.62     55.51 o 
  -7  -2   1      498.58      488.20      8.01 o 
  -6  -2   1     2285.59     2363.70     30.41 o 
  -5  -2   1      620.42      641.11      9.25 o 
  -4  -2   1        3.40        4.52      1.56 o 
  -3  -2   1      627.26      698.52      9.44 o 
  -2  -2   1    12733.67    14847.55    161.62 o 
  -1  -2   1       78.83       64.67      2.14 o 
   0  -2   1    12993.12    15055.18    333.96 o 
   1  -2   1      718.61      853.47     19.52 o 
   3  -2   1     1414.79     1286.36     16.82 o 
   4  -2   1     4878.32     5431.74     67.74 o 
   5  -2   1    18789.92    21440.03    264.76 o 
   6  -2   1     2971.06     3086.27     39.56 o 
   7  -2   1       33.50       36.48      5.24 o 
   8  -2   1      833.87      869.85     23.23 o 
   9  -2   1      495.52      561.82     12.29 o 
  10  -2   1        5.00        5.54      5.50 o 
 -11  -1   1      353.54      345.79     15.18 o 
 -10  -1   1      397.99      401.20     14.87 o 
  -9  -1   1      142.26      135.94     10.19 o 
  -8  -1   1      168.70      137.70      7.77 o 
  -7  -1   1        9.01       12.37      3.91 o 
  -6  -1   1      332.01      312.95     13.88 o 
  -5  -1   1      703.94      710.69     15.03 o 
  -4  -1   1     1288.77     1471.87     26.82 o 
  -3  -1   1      190.12      251.53      5.78 o 
  -2  -1   1       20.18       26.44      1.52 o 
   1  -1   1      373.23      395.37      6.73 o 
   2  -1   1      383.28      530.98      7.36 o 
   3  -1   1     5601.01     6253.97     77.69 o 
   4  -1   1       70.84       69.49      5.96 o 
   5  -1   1      414.59      434.47     21.65 o 
   6  -1   1        7.36       -2.78      2.78 o 
   7  -1   1      630.28      637.49     10.14 o 
   8  -1   1      706.07      621.35     13.37 o 
   9  -1   1     1308.18     1437.15     25.09 o 
  -9   0   1      935.34      969.11     17.78 o 
  -8   0   1      185.02      196.96      5.62 o 
  -7   0   1      137.52      125.12      4.31 o 
  -6   0   1     1680.43     1627.53     21.52 o 
  -5   0   1      640.75      674.55      9.75 o 
  -4   0   1     1803.24     1940.68     33.73 o 
  -3   0   1     3727.31     4961.82    101.20 o 
  -2   0   1     7115.39     8194.57    211.56 o 
  -1   0   1        6.91       10.63      1.74 o 
   1   0   1     2861.68     3480.31     54.29 o 
   2   0   1     1279.76     1359.90     20.13 o 
   3   0   1       87.95       92.23      3.86 o 
   4   0   1     2248.64     2611.05     45.86 o 
   5   0   1     3016.43     3057.71     38.74 o 
   6   0   1     3201.87     3119.71     39.81 o 
   7   0   1       44.88       63.70      3.26 o 
   8   0   1     3062.16     3084.02     48.31 o 
   9   0   1      147.52      163.32      7.27 o 
 -10   1   1      708.96      772.78     22.09 o 
  -9   1   1      578.09      583.95     17.34 o 
  -8   1   1      438.70      403.95     12.85 o 
  -7   1   1      239.08      262.80      7.73 o 
  -6   1   1      234.84      264.21      5.52 o 
  -5   1   1       30.81       54.21      8.52 o 
  -4   1   1      995.85     1001.88     13.93 o 
  -3   1   1     1272.18     1612.05     25.04 o 
  -2   1   1    24763.69    28178.58    720.55 o 
  -1   1   1     4171.66     4251.01     65.46 o 
   2   1   1     1146.14     1445.86     22.64 o 
   3   1   1      622.17      502.10      7.07 o 
   4   1   1      351.18      392.52      9.49 o 
   5   1   1     1992.24     2083.47     26.80 o 
   6   1   1       32.77       33.85     10.84 o 
   7   1   1       31.90       33.10      6.66 o 
   8   1   1        6.63        7.04      5.10 o 
   9   1   1      118.30      157.08     15.78 o 
  10   1   1       27.52       43.35      5.39 o 
 -10   2   1        4.01        5.94      5.41 o 
  -8   2   1       67.75       54.34      9.33 o 
  -7   2   1      648.37      619.82     32.64 o 
  -6   2   1      817.05      831.07     14.79 o 
  -5   2   1     3444.38     3926.65     65.69 o 
  -4   2   1     8681.33     9571.80    142.95 o 
  -3   2   1    36996.08    42867.57    875.58 o 
  -2   2   1     1723.27     2019.31     25.46 o 
  -1   2   1    22989.34    25229.52    649.03 o 
   0   2   1      129.72      154.84      3.00 o 
   1   2   1     1159.69     1297.60     16.87 o 
   2   2   1     1536.67     1786.13     35.52 o 
   3   2   1     2262.50     2581.64     33.17 o 
   4   2   1     1544.96     1634.60     21.09 o 
   5   2   1      102.07       83.74      3.20 o 
   6   2   1      839.60      918.86     12.90 o 
   7   2   1        1.97        6.76      7.86 o 
   8   2   1      277.81      266.93      7.51 o 
   9   2   1      320.85      279.97      8.15 o 
  10   2   1      327.60      343.03      9.72 o 
  11   2   1        3.14       -3.14      5.57 o 
 -10   3   1      185.59      223.86     11.57 o 
  -9   3   1      221.71      154.11      9.86 o 
  -8   3   1     1003.97     1013.79     18.64 o 
  -7   3   1     1750.91     1754.55     50.47 o 
  -6   3   1     1787.51     2015.41     27.41 o 
  -5   3   1     3524.68     3824.40     48.27 o 
  -4   3   1      840.61      812.20     11.35 o 
  -3   3   1     2175.90     2494.31     31.56 o 
  -2   3   1     1862.91     2220.29     28.02 o 
  -1   3   1       20.39       20.77      1.54 o 
   0   3   1      464.29      555.98     14.70 o 
   1   3   1     6603.99     7928.32    121.39 o 
   2   3   1       16.33       36.40      2.49 o 
   3   3   1     6843.73     8183.45    130.43 o 
   4   3   1     2847.16     3358.81     36.96 o 
   5   3   1      241.55      255.71      7.22 o 
   6   3   1     1706.65     1915.85     21.84 o 
   7   3   1      113.32       85.51      9.65 o 
   8   3   1       32.70       43.45      4.48 o 
   9   3   1       19.83       37.87      7.06 o 
  10   3   1       90.40      106.67      8.14 o 
  11   3   1       25.14       31.03      4.70 o 
  12   3   1        0.54       -5.94      5.94 o 
  -9   4   1      485.50      461.79     16.11 o 
  -8   4   1      757.51      803.18     26.23 o 
  -7   4   1      229.33      238.44     10.63 o 
  -6   4   1       12.63       20.21      3.20 o 
  -5   4   1      595.65      644.00      9.71 o 
  -4   4   1      118.13       68.28     14.32 o 
  -3   4   1     2304.70     2466.29     41.23 o 
  -2   4   1     2136.74     2362.62     37.93 o 
  -1   4   1      638.69      755.27     12.63 o 
   0   4   1      476.78      533.24     10.58 o 
   1   4   1    13902.27    15107.41    187.24 o 
   2   4   1      214.40      281.87      4.87 o 
   3   4   1     1241.23     1462.21     19.38 o 
   4   4   1       12.47        8.94      2.13 o 
   5   4   1      352.91      329.48      5.66 o 
   6   4   1       42.18       32.25      2.88 o 
   7   4   1        0.50        2.44      3.24 o 
   8   4   1       92.00       64.04      3.84 o 
   9   4   1       11.36       11.21      2.88 o 
  10   4   1      379.05      364.15     10.85 o 
  11   4   1        3.93        5.03      4.39 o 
  12   4   1       14.93       15.88      4.87 o 
  -9   5   1        1.05       -1.67      5.28 o 
  -8   5   1       16.51       19.50      3.68 o 
  -7   5   1      167.97      185.15      7.59 o 
  -6   5   1      681.08      660.56     13.13 o 
  -5   5   1      930.90      974.21     32.19 o 
  -4   5   1      226.76      233.47     15.69 o 
  -3   5   1      152.55      160.37      4.97 o 
  -2   5   1     1023.67     1063.63     17.86 o 
  -1   5   1     1212.68     1296.77     22.11 o 
   0   5   1      190.45      190.23      4.55 o 
   1   5   1      271.86      287.20      4.50 o 
   2   5   1     1221.31     1416.70     18.23 o 
   3   5   1      692.13      918.72     12.85 o 
   4   5   1      586.94      623.16      9.48 o 
   5   5   1      234.63      259.22      5.36 o 
   6   5   1      589.38      645.22     10.09 o 
   7   5   1      117.80      114.94      7.02 o 
   8   5   1      480.43      413.61      8.04 o 
   9   5   1       15.23       20.77      3.49 o 
  10   5   1        6.91       10.17      4.08 o 
  11   5   1      155.53      163.01      8.06 o 
  12   5   1      254.19      255.68      9.70 o 
 -10   6   1        2.28        3.65      5.81 o 
  -9   6   1      147.25      145.00     10.08 o 
  -8   6   1       61.55       74.37      5.30 o 
  -7   6   1       62.92       75.92      4.76 o 
  -6   6   1        0.69       -0.99      3.01 o 
  -5   6   1     1767.59     1661.48     43.92 o 
  -4   6   1       31.47       39.03      3.32 o 
  -3   6   1      805.78      731.97     13.35 o 
  -2   6   1       18.28       28.17      5.52 o 
  -1   6   1     1215.87     1253.59     20.68 o 
   0   6   1      127.42      138.24      4.71 o 
   1   6   1      799.91      689.13      9.57 o 
   2   6   1      369.36      354.01      7.48 o 
   3   6   1      243.08      331.74      6.17 o 
   4   6   1       36.15       28.15      5.45 o 
   5   6   1      963.13     1054.38     14.97 o 
   6   6   1      223.09      196.69      5.09 o 
   7   6   1      303.79      332.67      9.89 o 
   8   6   1        3.45       -0.61      2.63 o 
   9   6   1      352.18      367.39      9.98 o 
  10   6   1     1138.07     1128.76     24.84 o 
  11   6   1      391.66      417.18     11.59 o 
  12   6   1        1.37       -1.69      4.71 o 
  -9   7   1      263.31      260.91     12.72 o 
  -8   7   1      437.41      383.86      9.99 o 
  -7   7   1      223.24      202.63      7.16 o 
  -6   7   1       47.66       42.15      5.04 o 
  -5   7   1       39.47       45.04      5.81 o 
  -4   7   1      512.93      483.59     10.36 o 
  -3   7   1      188.95      199.48     11.51 o 
  -2   7   1        1.74        2.45      3.63 o 
  -1   7   1      540.25      495.07      9.61 o 
   0   7   1        1.07        6.81      3.04 o 
   1   7   1     1201.65     1355.71     17.70 o 
   2   7   1       11.92        7.79      1.72 o 
   3   7   1      581.40      549.26     10.42 o 
   4   7   1     1415.41     1479.65     20.19 o 
   5   7   1       90.41       83.69      3.84 o 
   6   7   1     2509.42     2660.36     35.30 o 
   7   7   1      244.45      246.82      6.12 o 
   8   7   1      840.46      877.75     13.77 o 
   9   7   1       12.80       14.70      5.06 o 
  10   7   1      367.03      358.59     10.26 o 
  11   7   1        6.02       14.92      4.79 o 
  12   7   1      229.77      243.73      9.82 o 
  -9   8   1        6.19        3.92      6.07 o 
  -8   8   1        7.80        0.63      3.73 o 
  -7   8   1      251.77      254.09      7.94 o 
  -6   8   1      455.72      412.35      9.99 o 
  -5   8   1       66.98       60.44      6.34 o 
  -4   8   1      695.13      630.61     16.59 o 
  -3   8   1       12.88       16.53      8.01 o 
  -2   8   1       18.57        7.13      3.96 o 
  -1   8   1      407.98      319.50      7.42 o 
   0   8   1     1081.93     1025.00     25.41 o 
   1   8   1     1624.07     1738.98     22.49 o 
   2   8   1      438.82      421.23      6.66 o 
   3   8   1     1327.07     1364.30     17.96 o 
   4   8   1      542.72      694.34     17.95 o 
   5   8   1      449.98      463.05      8.16 o 
   6   8   1        4.42       13.88      5.39 o 
   7   8   1     1875.88     1908.69     26.35 o 
   8   8   1        0.51        0.43      2.80 o 
   9   8   1      813.13      802.99     16.54 o 
  10   8   1      263.86      257.84      8.90 o 
  11   8   1      468.01      478.39     12.65 o 
  12   8   1      454.40      448.13     12.87 o 
  -8   9   1       35.72       27.84      4.53 o 
  -7   9   1      134.70      140.04      6.56 o 
  -6   9   1        3.97       -0.36      3.43 o 
  -5   9   1      427.17      429.44     10.20 o 
  -4   9   1        0.51        3.09      3.21 o 
  -3   9   1     1825.63     1752.57     29.38 o 
  -2   9   1      354.45      366.04      8.66 o 
  -1   9   1     1024.01      979.44     17.30 o 
   0   9   1       15.12        5.54      2.53 o 
   1   9   1       52.47       68.52      2.99 o 
   2   9   1      185.14      149.12      3.85 o 
   3   9   1     1742.37     1818.98     23.61 o 
   4   9   1        0.60        6.49      2.58 o 
   5   9   1      250.16      265.28      9.99 o 
   6   9   1       16.30       16.11      2.83 o 
   7   9   1        6.34        6.13      2.85 o 
   8   9   1     1058.76     1077.68     20.38 o 
   9   9   1       85.49       91.04      8.98 o 
  10   9   1      393.35      381.46     10.93 o 
  11   9   1      254.93      265.66      9.76 o 
  12   9   1      342.38      350.47     16.48 o 
  -8  10   1      128.66      141.53      7.21 o 
  -7  10   1       97.62       88.61      6.04 o 
  -6  10   1      213.62      167.47      6.90 o 
  -5  10   1      152.15      158.03      6.67 o 
  -4  10   1      156.20      159.22      6.48 o 
  -3  10   1      172.69      154.25      6.27 o 
  -2  10   1      696.76      612.32     12.51 o 
  -1  10   1       71.12       70.57      7.19 o 
   0  10   1      141.08      142.47      9.64 o 
   1  10   1      145.74      122.84      5.02 o 
   2  10   1      196.39      194.51      4.53 o 
   3  10   1      639.62      594.48     10.73 o 
   4  10   1      178.88      185.96      6.19 o 
   5  10   1        6.91        4.09      2.97 o 
   6  10   1        1.74       -1.41      3.12 o 
   7  10   1      760.53      744.63     12.25 o 
   8  10   1      628.58      634.79     11.20 o 
   9  10   1       65.24       66.32      5.56 o 
  10  10   1        2.14        1.25      6.80 o 
  11  10   1        4.74        0.12      5.17 o 
  -7  11   1       26.72       22.56      4.55 o 
  -6  11   1       57.10       67.00      8.34 o 
  -5  11   1       25.13       28.19      4.27 o 
  -4  11   1      134.17      142.29      6.38 o 
  -3  11   1       38.50       63.50      6.60 o 
  -2  11   1      118.83      133.42      6.21 o 
  -1  11   1      995.00      937.34     17.98 o 
   1  11   1       41.40       42.72      5.06 o 
   2  11   1       53.97       54.18      3.81 o 
   3  11   1     1849.87     1729.14     64.01 o 
   4  11   1      621.35      582.67     11.81 o 
   5  11   1      471.59      464.19     19.23 o 
   6  11   1      185.34      160.07      6.31 o 
   7  11   1      546.09      522.71     11.51 o 
   8  11   1      100.29       95.67      5.55 o 
   9  11   1        8.64        5.35      4.49 o 
  10  11   1       13.56        6.17      4.82 o 
  11  11   1       26.34       28.08      5.65 o 
  -6  12   1       33.36       61.86     11.84 o 
  -4  12   1      105.29      116.73      6.50 o 
  -3  12   1       38.35       31.58      4.15 o 
  -2  12   1     1166.54     1200.92     21.74 o 
  -1  12   1      531.10      497.26     11.10 o 
   0  12   1       88.61       96.28     12.48 o 
   1  12   1      246.81      247.18      7.17 o 
   2  12   1     1859.81     1814.63     29.98 o 
   3  12   1        9.54       13.38      5.06 o 
   4  12   1        5.15        7.59      3.25 o 
   5  12   1        3.93        3.71      3.22 o 
   6  12   1        8.00       10.62      3.46 o 
   7  12   1       14.61       12.32      3.62 o 
   8  12   1      253.92      257.82      8.14 o 
   9  12   1      481.44      506.84     16.94 o 
  10  12   1       80.94       72.00     11.49 o 
  11  12   1      175.65      191.81      9.30 o 
  -6  13   1       53.16       60.86      5.77 o 
  -5  13   1      455.03      456.94     11.79 o 
  -4  13   1     1144.23     1161.77     21.98 o 
  -3  13   1        8.47       12.43      4.00 o 
  -2  13   1        1.48        9.30      3.73 o 
  -1  13   1       51.11       40.63      4.25 o 
   0  13   1      219.91      209.74     12.34 o 
   1  13   1       36.34       32.30      3.82 o 
   2  13   1       59.37       63.54      6.64 o 
   3  13   1        6.02        4.49      4.88 o 
   4  13   1     2016.05     2138.26     51.62 o 
   5  13   1      657.96      707.69     16.55 o 
   6  13   1      290.87      287.57     12.85 o 
   7  13   1      576.93      584.77     12.69 o 
   8  13   1      840.43      866.25     23.06 o 
   9  13   1      228.91      249.25     12.63 o 
  10  13   1      143.73      131.80     11.00 o 
  -5  14   1       16.33       19.81      4.85 o 
  -4  14   1       13.66       20.34      6.64 o 
  -3  14   1      113.54      120.44      6.72 o 
  -2  14   1        1.67        1.28      3.85 o 
  -1  14   1        4.11       -0.19      3.64 o 
   0  14   1      166.78      197.29      7.14 o 
   1  14   1      992.36     1005.13     27.59 o 
   2  14   1      477.99      502.89     16.68 o 
   3  14   1      428.41      421.13     15.09 o 
   4  14   1      469.52      498.05     16.63 o 
   5  14   1     1666.03     1716.74     42.82 o 
   6  14   1      474.55      484.81     11.19 o 
   7  14   1       86.21       93.95      5.99 o 
   8  14   1       54.17       56.77      6.31 o 
   9  14   1       12.09       10.39      6.69 o 
  10  14   1       21.67       13.20      7.17 o 
  -4  15   1      494.50      542.70     13.41 o 
  -3  15   1      105.79      104.32      6.76 o 
  -2  15   1      182.06      201.20      7.97 o 
  -1  15   1     1256.15     1245.65     33.38 o 
   0  15   1      504.02      521.51     11.98 o 
   1  15   1      208.32      185.83     10.43 o 
   2  15   1      504.84      539.77     17.82 o 
   3  15   1      194.66      184.07     10.43 o 
   4  15   1      246.08      242.43     11.93 o 
   5  15   1        3.59        7.66      5.54 o 
   6  15   1       49.24       57.43      7.17 o 
   7  15   1       72.87       72.67      5.24 o 
   8  15   1        5.39        5.86      7.44 o 
   9  15   1       42.55       26.54      7.22 o 
  -3  16   1      340.02      343.04     17.80 o 
  -2  16   1      388.71      411.25     12.23 o 
  -1  16   1      242.62      247.96      8.69 o 
   0  16   1      164.63      169.64     10.61 o 
   1  16   1       23.15       27.11      6.69 o 
   2  16   1      161.74      172.59     10.65 o 
   3  16   1       84.12       82.86      8.58 o 
   4  16   1      195.06      186.76     11.27 o 
   5  16   1      579.41      538.40     18.44 o 
   6  16   1      187.19      201.50     11.40 o 
   7  16   1       15.96       16.41      5.98 o 
   8  16   1        0.59       -3.98      3.98 o 
   9  16   1        5.08       -5.28      6.64 o 
  -1  17   1       51.08       46.16      7.74 o 
   0  17   1      236.71      251.84     12.85 o 
   1  17   1      360.81      376.47     15.49 o 
   2  17   1      236.26      249.51     12.72 o 
   3  17   1      168.91      151.51     10.56 o 
   4  17   1      186.47      225.04     12.06 o 
   5  17   1      225.59      247.18     12.67 o 
   6  17   1      240.58      240.89     12.41 o 
   7  17   1      101.05       91.62      9.20 o 
   1  18   1      157.06      157.58     11.31 o 
   2  18   1       47.25       52.06      7.96 o 
   3  18   1        7.17       -2.86      6.20 o 
   4  18   1       43.42       59.54      8.49 o 
   5  18   1       21.52       23.06      6.86 o 
   6  18   1       29.75       21.43      7.08 o 
  -6 -17   2      228.28      262.18     13.69 o 
  -5 -17   2      183.57      193.84     12.28 o 
  -4 -17   2       18.24       27.81      7.04 o 
  -3 -17   2       87.38       84.18      8.76 o 
  -2 -17   2       20.90       29.70      7.13 o 
  -1 -17   2       84.47       86.47      9.02 o 
   0 -17   2       20.09       26.01      7.17 o 
  -6 -16   2       38.13       60.68      7.70 o 
  -5 -16   2        1.21       -3.26      5.59 o 
  -4 -16   2       29.29       35.95      6.91 o 
  -3 -16   2       13.93       13.33      6.20 o 
  -2 -16   2      144.10      133.03      9.99 o 
  -1 -16   2      355.82      322.03     14.08 o 
   0 -16   2      270.89      277.01     13.29 o 
   1 -16   2      313.91      319.90      9.92 o 
   2 -16   2      280.97      298.32     23.04 o 
  -9 -15   2       22.13       13.77      7.39 o 
  -8 -15   2        6.75       15.27      6.60 o 
  -7 -15   2       67.53       67.77      7.44 o 
  -6 -15   2      187.12      204.40     11.18 o 
  -5 -15   2       59.44       58.75      7.30 o 
  -4 -15   2      627.73      673.72     20.90 o 
  -3 -15   2      188.60      197.94     11.00 o 
  -2 -15   2      205.39      202.86     11.40 o 
  -1 -15   2      186.08      159.48     10.03 o 
   0 -15   2      571.37      598.84     15.45 o 
   1 -15   2      618.93      636.40     14.24 o 
   2 -15   2      399.39      394.77     25.26 o 
   3 -15   2        6.67        6.30      4.40 o 
  -9 -14   2        3.14       -2.64      6.34 o 
  -8 -14   2      171.48      176.59     11.00 o 
  -7 -14   2      646.79      624.96     18.97 o 
  -6 -14   2      370.36      393.48     11.97 o 
  -5 -14   2      410.87      389.67     14.57 o 
  -4 -14   2      887.68      888.60     25.00 o 
  -3 -14   2      106.27      121.41      8.80 o 
  -2 -14   2      198.54      225.26     11.35 o 
  -1 -14   2      133.26      131.80      9.42 o 
   0 -14   2       50.31       47.43      4.59 o 
   1 -14   2      169.60      169.67      7.96 o 
   2 -14   2      153.90      150.35      7.12 o 
   3 -14   2       62.50       77.09      5.77 o 
   4 -14   2      104.54       89.15      6.63 o 
 -10 -13   2      321.50      304.19     10.92 o 
  -9 -13   2      309.82      305.88     13.82 o 
  -8 -13   2      609.66      572.77     18.35 o 
  -7 -13   2      632.19      635.61     18.97 o 
  -6 -13   2      142.86      160.18      6.64 o 
  -5 -13   2      510.17      507.64     11.36 o 
  -4 -13   2        8.52       11.13      5.24 o 
  -3 -13   2       21.80       22.93      5.59 o 
  -2 -13   2       25.92       25.79      5.81 o 
  -1 -13   2      395.86      399.94      9.76 o 
   0 -13   2      480.19      461.75     10.79 o 
   1 -13   2      255.87      248.28      7.84 o 
   2 -13   2      765.81      769.90     15.70 o 
   3 -13   2      375.76      375.16     10.30 o 
   4 -13   2      128.15      108.99      6.62 o 
   5 -13   2       64.57       65.92     11.51 o 
 -10 -12   2      211.34      221.47      9.39 o 
  -9 -12   2      222.22      229.55      9.16 o 
  -8 -12   2       20.18       20.47      4.79 o 
  -7 -12   2        8.05       15.74      3.63 o 
  -6 -12   2        6.96        3.19      3.28 o 
  -5 -12   2      530.12      498.65     11.00 o 
  -4 -12   2      839.59      848.95     15.86 o 
  -3 -12   2      399.87      386.45     13.42 o 
  -2 -12   2     1036.24      989.04     20.42 o 
  -1 -12   2       20.24       23.90      3.61 o 
   0 -12   2     1301.08     1250.80     22.21 o 
   1 -12   2      163.91      166.79     10.14 o 
   2 -12   2      619.30      538.99     12.01 o 
   3 -12   2        4.88        5.02      3.75 o 
   4 -12   2       13.80       19.45      5.85 o 
   5 -12   2       87.94       83.93      5.92 o 
   6 -12   2      194.77      179.72      7.99 o 
 -11 -11   2        0.80       -5.07      5.07 o 
 -10 -11   2       20.23       17.60      5.17 o 
  -9 -11   2     1040.96     1060.28     21.07 o 
  -8 -11   2      229.66      207.64      8.67 o 
  -7 -11   2      506.24      476.58      9.22 o 
  -6 -11   2      667.94      629.38     12.76 o 
  -5 -11   2       10.38       10.30      3.13 o 
  -4 -11   2       42.84       42.06      3.69 o 
  -3 -11   2       26.64       37.77      3.48 o 
  -2 -11   2      190.68      190.95      6.37 o 
  -1 -11   2       41.23       43.82      4.64 o 
   0 -11   2      493.25      469.82     10.51 o 
   1 -11   2      181.81      212.52      7.06 o 
   2 -11   2     1553.54     1541.01     26.66 o 
   3 -11   2      266.13      220.20      7.48 o 
   4 -11   2      598.08      583.65     12.90 o 
   5 -11   2     1045.83      974.40     19.04 o 
   6 -11   2      411.61      419.29     11.12 o 
   7 -11   2       37.03       24.40      4.72 o 
 -11 -10   2      340.04      349.65     11.32 o 
 -10 -10   2       47.04       39.91      5.57 o 
  -9 -10   2      757.75      742.74     16.15 o 
  -8 -10   2        1.94        5.62      4.10 o 
  -7 -10   2      475.29      457.12      8.87 o 
  -6 -10   2      242.55      218.20      5.94 o 
  -5 -10   2       37.73       33.79      3.47 o 
  -4 -10   2       40.35       48.24      3.65 o 
  -3 -10   2      838.21      757.31     11.14 o 
  -2 -10   2       39.86       42.82      2.61 o 
  -1 -10   2     1694.54     1590.43     26.48 o 
   0 -10   2     3485.73     3335.62     52.93 o 
   1 -10   2      724.27      655.01     27.83 o 
   2 -10   2       49.99       60.20      5.08 o 
   3 -10   2      568.74      586.90     12.46 o 
   4 -10   2      158.33      129.48      6.38 o 
   5 -10   2       78.79       84.06      5.52 o 
   6 -10   2       12.02       22.74      5.59 o 
   7 -10   2      183.73      158.27      8.58 o 
 -11  -9   2       30.63       21.88      7.19 o 
 -10  -9   2       14.47        4.81      4.60 o 
  -9  -9   2      201.40      201.63      8.14 o 
  -8  -9   2       16.33       17.42      6.73 o 
  -7  -9   2      262.81      253.29      6.35 o 
  -6  -9   2      258.97      235.72      6.04 o 
  -5  -9   2      322.25      319.31      6.73 o 
  -4  -9   2      444.11      421.17      9.04 o 
  -3  -9   2       38.69       29.59      2.25 o 
  -2  -9   2      572.22      539.58      8.37 o 
  -1  -9   2      263.86      258.94      5.19 o 
   0  -9   2      303.79      318.42      7.74 o 
   1  -9   2        4.15       10.14      3.05 o 
   2  -9   2      702.75      651.38     12.94 o 
   3  -9   2      269.10      293.32      8.09 o 
   4  -9   2      709.01      662.75     13.63 o 
   5  -9   2      556.87      495.41     11.51 o 
   6  -9   2      294.47      296.61      8.83 o 
   7  -9   2      451.77      444.12     11.28 o 
   8  -9   2      104.10       92.45      6.19 o 
 -11  -8   2      133.00      139.03      8.04 o 
 -10  -8   2       96.56       92.07      6.40 o 
  -9  -8   2      466.10      433.27     11.23 o 
  -8  -8   2       91.89       75.48      5.29 o 
  -7  -8   2      234.62      244.44      6.24 o 
  -6  -8   2       21.53       11.39      2.56 o 
  -5  -8   2      487.51      464.48      8.17 o 
  -4  -8   2       82.41       70.60      3.00 o 
  -3  -8   2       40.26       56.06      3.11 o 
  -2  -8   2      424.43      375.96      6.32 o 
  -1  -8   2      281.50      264.52      5.05 o 
   0  -8   2     1578.27     1549.61     20.35 o 
   1  -8   2     1124.49     1074.82     18.66 o 
   2  -8   2      739.75      717.76     13.67 o 
   3  -8   2       98.70      107.84      5.61 o 
   4  -8   2       70.86       82.23      5.23 o 
   5  -8   2      659.72      641.96     13.35 o 
   6  -8   2        0.66       10.77      4.71 o 
   7  -8   2       13.63       15.85      7.94 o 
   8  -8   2      286.83      301.09      9.28 o 
   9  -8   2       29.47       27.19      4.76 o 
 -12  -7   2       43.01       38.84      5.81 o 
 -11  -7   2      170.91      193.30     15.40 o 
 -10  -7   2       16.39       22.05      4.66 o 
  -9  -7   2       91.17       94.07      6.42 o 
  -8  -7   2      538.17      522.11     12.13 o 
  -7  -7   2       12.17       11.49      2.74 o 
  -6  -7   2     1182.14     1081.57     33.10 o 
  -5  -7   2      887.48      878.67     13.01 o 
  -4  -7   2      883.69      823.78     10.24 o 
  -3  -7   2      106.27      167.07      3.61 o 
  -2  -7   2     1278.97     1325.05     17.52 o 
  -1  -7   2      375.26      458.02      7.12 o 
   0  -7   2        4.60       14.42      1.68 o 
   1  -7   2       13.67       25.71      1.73 o 
   2  -7   2      358.23      375.43     41.70 o 
   3  -7   2       42.35       42.03      4.84 o 
   4  -7   2       14.09        9.76      5.52 o 
   5  -7   2      555.01      505.31     16.83 o 
   6  -7   2      691.11      736.51     14.81 o 
   7  -7   2      666.32      650.36     13.89 o 
   8  -7   2      177.75      166.55      7.17 o 
   9  -7   2       40.02       40.72      5.01 o 
 -12  -6   2       14.91       13.36      5.24 o 
 -11  -6   2       56.70       69.75     10.30 o 
 -10  -6   2      328.89      311.99      9.68 o 
  -9  -6   2      378.98      345.31      9.67 o 
  -8  -6   2     1500.93     1515.63     26.69 o 
  -7  -6   2      801.78      797.72     12.47 o 
  -6  -6   2     1723.58     1778.43     24.25 o 
  -5  -6   2      131.31      157.97      3.46 o 
  -4  -6   2      222.92      248.01      4.47 o 
  -3  -6   2     1587.40     1833.35     20.78 o 
  -2  -6   2      101.70       96.55      3.37 o 
  -1  -6   2     2988.63     3140.26     43.20 o 
   0  -6   2     4490.45     4779.07     59.61 o 
   1  -6   2       41.72       23.94      1.68 o 
   2  -6   2     1898.22     1869.76     24.17 o 
   3  -6   2     3761.65     3866.14     48.74 o 
   4  -6   2     1765.20     1789.35     29.66 o 
   5  -6   2      338.68      330.49      8.49 o 
   6  -6   2        6.92        5.95      3.34 o 
   7  -6   2      185.70      176.45     15.82 o 
   8  -6   2      142.16      165.17      6.94 o 
   9  -6   2       96.24       91.44      5.99 o 
  10  -6   2       24.49       26.01      6.91 o 
 -12  -5   2      163.03      176.47      8.90 o 
 -11  -5   2      686.66      719.11     16.04 o 
 -10  -5   2      272.28      285.96      9.32 o 
  -9  -5   2      236.29      228.53      9.07 o 
  -8  -5   2        0.68        1.37      3.49 o 
  -7  -5   2     1119.35     1098.65     16.10 o 
  -6  -5   2     1936.14     2028.58     23.17 o 
  -5  -5   2      749.00      760.47      9.47 o 
  -4  -5   2     4521.99     4738.19     51.86 o 
  -3  -5   2     5023.43     5863.74     63.86 o 
  -2  -5   2    25748.22    29264.20    316.55 o 
  -1  -5   2     3279.01     3650.49     45.64 o 
   0  -5   2     4925.79     5041.66     64.73 o 
   1  -5   2     1853.93     1859.24     25.93 o 
   2  -5   2       95.60       71.99     11.62 o 
   3  -5   2      273.59      271.05     12.38 o 
   4  -5   2       65.15       50.13      3.74 o 
   5  -5   2      251.82      223.85     16.26 o 
   6  -5   2      991.79      994.14     18.19 o 
   7  -5   2      800.93      725.44     14.48 o 
   8  -5   2      353.86      344.40      9.30 o 
   9  -5   2       42.33       54.72      4.82 o 
  10  -5   2      259.34      258.36     12.76 o 
 -12  -4   2        9.97       13.61      5.10 o 
 -11  -4   2      330.54      366.88     10.88 o 
 -10  -4   2      900.10      903.84     18.20 o 
  -9  -4   2      646.72      600.45     13.28 o 
  -8  -4   2      710.97      701.09     14.29 o 
  -7  -4   2     4341.95     4225.24    112.07 o 
  -6  -4   2     5679.37     6094.37     66.75 o 
  -5  -4   2     4949.16     5381.58     58.90 o 
  -4  -4   2     2962.04     3131.78     34.59 o 
  -3  -4   2     2746.03     3098.61     34.13 o 
  -2  -4   2     1125.33     1271.25     14.44 o 
  -1  -4   2       21.36       31.20      1.99 o 
   0  -4   2        1.18        4.21      1.09 o 
   1  -4   2      126.98      101.90      4.90 o 
   2  -4   2     1682.28     1779.26     22.89 o 
   3  -4   2     1876.86     1804.48     23.36 o 
   4  -4   2     2699.57     2754.39     45.35 o 
   5  -4   2     2586.20     2428.22     31.41 o 
   6  -4   2      192.46      167.34     11.16 o 
   7  -4   2      905.56      843.76     16.10 o 
   8  -4   2       81.54      124.71      8.49 o 
 -12  -3   2      346.34      367.71     17.10 o 
 -11  -3   2      665.72      681.93     15.40 o 
 -10  -3   2     1155.39     1247.29     23.38 o 
  -9  -3   2     2648.16     2615.87     43.53 o 
  -8  -3   2      769.53      770.29     15.24 o 
  -7  -3   2     2401.14     2505.15     28.48 o 
  -6  -3   2     1062.75     1115.98     13.41 o 
  -5  -3   2       74.17       77.99      3.79 o 
  -4  -3   2     2352.25     2576.14     28.62 o 
  -3  -3   2     2532.35     2759.40     30.41 o 
  -2  -3   2     3484.76     3730.03     40.72 o 
  -1  -3   2    10795.97    12299.90    133.74 o 
   0  -3   2     1275.04     1347.39     28.71 o 
   1  -3   2    13201.26    14889.07    241.37 o 
   2  -3   2     1026.34     1223.58     16.02 o 
   3  -3   2     1346.69     1324.31     20.33 o 
   4  -3   2     1127.96     1007.80     13.77 o 
   5  -3   2        1.91       -2.32      2.32 o 
   6  -3   2     3047.02     2981.75     38.40 o 
   9  -3   2      608.96      630.08     13.55 o 
  10  -3   2     1239.12     1295.91     36.68 o 
 -12  -2   2      578.61      657.09     22.93 o 
 -11  -2   2       52.80       67.36      5.64 o 
 -10  -2   2       24.60       40.70      7.00 o 
  -8  -2   2        4.16       -2.88     11.68 o 
  -7  -2   2      232.73      206.76      4.87 o 
  -6  -2   2      558.12      522.05      8.11 o 
  -5  -2   2      518.36      499.18      9.08 o 
  -4  -2   2     5065.23     5290.11     65.80 o 
  -3  -2   2     1435.22     1486.46     18.99 o 
  -2  -2   2     5027.29     5296.37     81.25 o 
  -1  -2   2    11178.16    12908.60    140.55 o 
   0  -2   2     2770.37     3539.06     44.07 o 
   1  -2   2    11921.16    13513.36    167.65 o 
   3  -2   2     2130.36     2074.86     26.50 o 
   4  -2   2     5348.63     5831.41     72.67 o 
   5  -2   2     5276.16     6080.67     93.78 o 
   6  -2   2     9433.31     9781.38    150.10 o 
   7  -2   2     2172.64     2140.86     35.13 o 
   8  -2   2     3246.53     3315.55     51.85 o 
   9  -2   2      521.83      491.82     11.82 o 
  10  -2   2      512.69      581.31     13.04 o 
 -11  -1   2      342.48      434.95     17.25 o 
 -10  -1   2      396.97      416.64     15.23 o 
  -9  -1   2      517.23      488.67     10.84 o 
  -8  -1   2      864.39      902.64     16.25 o 
  -7  -1   2      794.58      732.00     10.95 o 
  -6  -1   2     2706.36     2784.77     35.55 o 
  -5  -1   2     3445.94     3390.95     42.75 o 
  -4  -1   2       12.12       12.83      2.18 o 
  -3  -1   2      935.43     1063.53     13.81 o 
  -2  -1   2      488.37      566.34     10.15 o 
  -1  -1   2      483.57      454.08      7.37 o 
   0  -1   2     2666.34     2793.48     34.89 o 
   1  -1   2      681.15      812.11     15.18 o 
   2  -1   2     3591.16     4237.76     52.76 o 
   3  -1   2    23427.56    27004.47    334.02 o 
   4  -1   2     4623.04     4968.90     62.07 o 
   5  -1   2     9982.35    11680.62    144.42 o 
   6  -1   2     2597.10     2866.14     36.81 o 
   7  -1   2     1024.39     1010.85     14.61 o 
   8  -1   2      166.29      180.86     15.61 o 
  -9   0   2      449.07      468.11     10.70 o 
  -8   0   2      300.72      296.11      7.90 o 
  -7   0   2      633.73      606.39      9.54 o 
  -6   0   2      106.35      104.55      3.63 o 
  -5   0   2     2001.53     2194.17     34.71 o 
  -4   0   2      181.95      187.71      4.94 o 
  -3   0   2     3781.26     4060.47     70.95 o 
  -2   0   2      363.63      398.44      9.93 o 
  -1   0   2    10111.04    11936.97    179.50 o 
   1   0   2     3922.66     4430.48     81.81 o 
   2   0   2    21421.68    25911.51    320.92 o 
   4   0   2     5246.05     5941.64     73.97 o 
   5   0   2      138.07      123.68      9.05 o 
   6   0   2      719.05      753.63     12.46 o 
   7   0   2        2.70       -2.22      2.22 o 
   9   0   2      156.21      154.11      6.02 o 
 -10   1   2      163.20      136.77      9.95 o 
  -9   1   2       16.95       22.35      5.54 o 
  -8   1   2      317.13      283.36      7.83 o 
  -7   1   2      260.71      310.77      7.76 o 
  -6   1   2      145.12       99.50      3.89 o 
  -5   1   2      978.43      902.69     12.48 o 
  -4   1   2     2266.78     2525.70     32.05 o 
  -3   1   2     6145.94     7046.46     87.24 o 
  -2   1   2     4552.52     5186.33     88.87 o 
  -1   1   2      214.25      263.15      6.89 o 
   1   1   2      505.43      546.16      9.11 o 
   2   1   2     2186.82     2659.78     29.15 o 
   3   1   2       53.56       90.71      3.08 o 
   4   1   2     1302.65     1609.03     20.83 o 
   5   1   2      169.89      123.33     10.78 o 
   6   1   2      966.57      891.61     18.18 o 
   7   1   2      204.76      196.87      5.06 o 
   8   1   2      835.19      866.25     13.03 o 
   9   1   2      418.74      389.22      9.61 o 
  10   1   2      142.89      143.02      9.53 o 
 -10   2   2       17.88       16.85      5.72 o 
  -9   2   2      108.58      109.40      8.32 o 
  -8   2   2       28.76       20.11      4.44 o 
  -7   2   2     1204.99     1243.44     31.52 o 
  -6   2   2     1055.87     1064.97     14.91 o 
  -5   2   2      102.16       86.36      3.87 o 
  -4   2   2     1986.80     2053.88     28.79 o 
  -3   2   2      524.95      563.32      9.44 o 
  -2   2   2     2751.37     3217.35     40.16 o 
  -1   2   2     2982.62     3380.45    102.47 o 
   0   2   2     8146.06     9143.13    186.34 o 
   1   2   2        2.19        7.73      1.09 o 
   2   2   2     5095.02     6397.44     81.18 o 
   3   2   2     2154.39     2458.02     27.08 o 
   4   2   2       99.03       88.62      2.83 o 
   5   2   2       25.07       19.37      4.01 o 
   6   2   2     2313.59     2478.86     63.53 o 
   7   2   2        6.11        2.87      1.87 o 
   8   2   2      283.50      319.66      6.77 o 
   9   2   2       12.89       16.45      6.50 o 
  10   2   2      130.11      119.94     16.77 o 
  11   2   2        5.75        2.16      5.76 o 
 -10   3   2       22.07        6.69      5.94 o 
  -8   3   2        3.29       -2.26     10.96 o 
  -7   3   2      463.05      420.92     21.67 o 
  -6   3   2     1714.84     1774.03     24.17 o 
  -5   3   2     2938.71     3316.68     55.09 o 
  -4   3   2      747.33      771.47     11.48 o 
  -3   3   2     2288.31     2819.45     50.99 o 
  -2   3   2      180.63      254.71      8.38 o 
  -1   3   2        5.37       24.43      7.06 o 
   0   3   2      279.31      256.63     10.76 o 
   1   3   2     2523.37     2795.09     62.44 o 
   2   3   2     1721.45     2149.33     30.85 o 
   3   3   2      270.39      341.44     10.19 o 
   4   3   2      125.73      147.65      3.24 o 
   5   3   2      189.94      201.05      3.73 o 
   6   3   2       50.87       46.65      3.84 o 
   7   3   2       12.21       13.31      2.15 o 
   8   3   2      222.91      193.36      5.45 o 
   9   3   2      748.07      719.58     11.82 o 
  10   3   2      203.19      199.87      7.51 o 
  11   3   2       66.49       58.14     11.38 o 
  12   3   2        0.82       -6.03      6.03 o 
 -10   4   2      107.78       88.27      9.02 o 
  -8   4   2      973.31      912.41     23.87 o 
  -7   4   2     1284.55     1319.23     22.93 o 
  -6   4   2       33.50       28.32      3.31 o 
  -5   4   2       96.38       97.01      3.75 o 
  -4   4   2     1170.63     1409.32     18.58 o 
  -3   4   2      414.41      403.20      6.71 o 
  -2   4   2     7292.17     7867.99    120.19 o 
  -1   4   2     2669.10     3006.04     46.53 o 
   0   4   2      408.95      405.20      7.29 o 
   1   4   2     4263.64     4553.61     69.85 o 
   2   4   2     2972.72     3848.71     84.25 o 
   3   4   2      193.39      226.48      5.09 o 
   4   4   2     1762.27     2133.32     27.98 o 
   5   4   2     1259.01     1315.11     15.24 o 
   6   4   2       95.74       95.52      3.49 o 
   7   4   2       81.37       88.50     10.64 o 
   8   4   2      391.30      396.12     17.87 o 
   9   4   2        0.19       -0.53      2.65 o 
  10   4   2       76.61       80.51      5.73 o 
  11   4   2       62.93       57.96      6.80 o 
  12   4   2       88.43       92.02      8.71 o 
 -10   5   2      278.26      241.28     12.28 o 
  -9   5   2       27.91       29.00      6.34 o 
  -8   5   2      283.16      269.31      9.44 o 
  -7   5   2      133.18      126.82      5.90 o 
  -6   5   2       31.67       31.08      3.56 o 
  -5   5   2     2239.71     2120.85     34.44 o 
  -4   5   2     2179.19     2277.89     58.59 o 
  -3   5   2       61.63       66.86      8.38 o 
  -2   5   2        7.71        8.67      3.26 o 
  -1   5   2      194.95      219.75      5.38 o 
   0   5   2      849.66      826.64     13.74 o 
   1   5   2      520.08      566.50      7.78 o 
   2   5   2     4608.45     5178.43     64.50 o 
   3   5   2      543.80      577.96     15.23 o 
   4   5   2     4864.05     5522.01     70.45 o 
   5   5   2      357.52      389.48      6.83 o 
   6   5   2        1.65        2.00      2.02 o 
   7   5   2      154.95      121.27      9.12 o 
   8   5   2      184.62      193.96      8.03 o 
   9   5   2       81.60       80.27      4.45 o 
  10   5   2      190.81      182.47      7.65 o 
  11   5   2       81.56       84.73     10.14 o 
  12   5   2       50.99       60.02      8.18 o 
 -10   6   2       22.59       25.35      7.35 o 
  -9   6   2      133.54      129.95      9.81 o 
  -8   6   2      264.79      238.82      7.59 o 
  -7   6   2      247.91      230.76      7.32 o 
  -6   6   2       66.04       83.28      5.13 o 
  -5   6   2      124.01      118.47      6.84 o 
  -4   6   2        3.75        6.60      4.09 o 
  -3   6   2      283.51      276.25      6.73 o 
  -2   6   2      657.96      576.42     10.84 o 
  -1   6   2       90.79       65.56      7.59 o 
   0   6   2     2272.02     2334.85     60.20 o 
   1   6   2      245.88      231.82      4.25 o 
   2   6   2      556.14      686.38     12.03 o 
   3   6   2       43.49       43.67      6.34 o 
   4   6   2      523.68      674.47     10.18 o 
   5   6   2     2467.62     2561.76     33.70 o 
   6   6   2        4.05       -1.61      2.08 o 
   7   6   2      921.57      909.33     13.75 o 
   8   6   2      278.74      253.17      6.34 o 
   9   6   2       18.39       25.98      3.32 o 
  10   6   2        4.50       19.98      6.80 o 
  11   6   2       46.52       56.54      5.46 o 
  12   6   2       11.43        7.94      4.85 o 
  -9   7   2      295.05      354.07     14.57 o 
  -8   7   2       34.52       40.34      5.54 o 
  -7   7   2       35.21       28.78      3.88 o 
  -6   7   2        2.50        3.78      3.20 o 
  -5   7   2        0.51        4.67      3.03 o 
  -4   7   2       15.50        8.85      4.75 o 
  -3   7   2       14.00       19.01      3.01 o 
  -2   7   2      295.56      268.71      8.63 o 
  -1   7   2      114.62      137.17     11.05 o 
   0   7   2     1364.46     1451.88     23.58 o 
   1   7   2      182.04      174.27      3.83 o 
   2   7   2     3814.55     3670.50     45.97 o 
   3   7   2        1.83        3.01      2.21 o 
   4   7   2       13.46        4.94      2.00 o 
   5   7   2       59.60       58.28      3.04 o 
   6   7   2        2.64       11.43      8.53 o 
   7   7   2       10.47       14.61      4.38 o 
   8   7   2      685.15      707.15     11.78 o 
   9   7   2        5.76        7.00      3.03 o 
  10   7   2      122.12      114.28      6.95 o 
  11   7   2       21.85       17.35      4.93 o 
  12   7   2        3.71        0.57      4.71 o 
  -9   8   2       27.15       52.10      7.66 o 
  -8   8   2       55.34       73.93      5.48 o 
  -7   8   2       23.74       27.14      3.98 o 
  -6   8   2      656.19      631.06     13.22 o 
  -5   8   2       87.60       84.71      5.38 o 
  -4   8   2      869.99      823.54     31.35 o 
  -3   8   2      490.66      461.99      9.89 o 
  -2   8   2     1482.68     1419.71     28.71 o 
  -1   8   2      266.77      262.04      6.56 o 
   0   8   2      782.60      732.74     13.07 o 
   1   8   2      296.22      210.67      4.18 o 
   2   8   2      426.64      366.41      5.93 o 
   3   8   2      154.42      167.56      4.40 o 
   4   8   2     1224.60     1379.79     22.89 o 
   5   8   2      343.40      375.74      7.83 o 
   6   8   2        9.37        7.38      2.55 o 
   7   8   2        1.08        4.18      2.79 o 
   8   8   2      976.25     1003.03     15.38 o 
   9   8   2       18.54       15.96      3.26 o 
  10   8   2       39.96       35.10      4.92 o 
  11   8   2        1.42        8.44      4.75 o 
  12   8   2       29.98       29.83      5.66 o 
  -8   9   2       36.97       35.34      6.82 o 
  -7   9   2       96.03      101.45     12.19 o 
  -6   9   2       16.37       17.57      5.26 o 
  -5   9   2      146.50      125.40      6.08 o 
  -4   9   2       16.99        9.28      3.36 o 
  -3   9   2      628.87      531.28     11.17 o 
  -2   9   2      716.15      664.89     13.84 o 
  -1   9   2       13.60       13.20      4.09 o 
   0   9   2        0.02        0.32      5.83 o 
   1   9   2     1644.04     1596.57     20.82 o 
   2   9   2        7.93        8.36      1.79 o 
   3   9   2     2448.10     2670.36     34.00 o 
   4   9   2      197.41      172.34      5.72 o 
   5   9   2      692.68      709.06     17.10 o 
   6   9   2      641.46      622.76     23.20 o 
   7   9   2      985.93      968.79     31.90 o 
   8   9   2       75.36       79.96      5.92 o 
   9   9   2      779.47      814.37     13.50 o 
  10   9   2      357.46      360.04     10.58 o 
  11   9   2        0.07       -4.44      4.53 o 
  12   9   2        3.11       10.60      5.49 o 
  -8  10   2       57.48       59.41      7.96 o 
  -7  10   2        1.19        9.01      5.02 o 
  -6  10   2      132.02      107.22      6.03 o 
  -5  10   2       25.65       53.87      4.49 o 
  -4  10   2      103.57      108.21      5.73 o 
  -3  10   2       53.38       75.12      7.79 o 
  -2  10   2     1183.50     1184.99     20.99 o 
  -1  10   2      542.97      537.74     16.37 o 
   0  10   2       18.29       17.07      4.18 o 
   1  10   2       33.87       27.87      2.99 o 
   2  10   2      812.25      761.56     10.92 o 
   3  10   2     2994.88     3106.00     39.46 o 
   4  10   2     3558.63     3724.40     82.75 o 
   5  10   2        1.42        2.40      2.92 o 
   6  10   2      169.00      153.30      8.69 o 
   7  10   2       11.52       13.48      3.21 o 
   8  10   2      283.63      290.32      7.14 o 
   9  10   2      112.76      126.67      5.69 o 
  10  10   2        7.04        4.71      4.66 o 
  11  10   2      263.03      279.81     10.15 o 
  -7  11   2        3.03        6.59      4.05 o 
  -6  11   2      191.70      178.79      7.31 o 
  -5  11   2       18.70       38.18      4.45 o 
  -4  11   2      294.06      287.46      8.49 o 
  -3  11   2      905.38      880.14     19.30 o 
  -2  11   2      507.09      471.21     10.66 o 
  -1  11   2      482.64      455.82     34.68 o 
   0  11   2     2449.17     2468.02     39.86 o 
   1  11   2     1353.04     1317.17     22.38 o 
   2  11   2      986.51      932.05     35.20 o 
   3  11   2       35.13       27.36      5.79 o 
   4  11   2        5.19       -1.27      4.73 o 
   5  11   2        2.31       -1.58      3.05 o 
   6  11   2       11.01        4.61      3.26 o 
   7  11   2      488.67      491.90     11.08 o 
   8  11   2      207.02      206.97      6.34 o 
   9  11   2      970.67      976.75     15.70 o 
  10  11   2      235.55      264.22     15.18 o 
  11  11   2      538.78      549.05     14.10 o 
  -7  12   2       56.68       64.07      7.83 o 
  -6  12   2      535.48      531.30     12.78 o 
  -5  12   2     1135.92     1175.34     26.82 o 
  -4  12   2      435.64      420.20     10.70 o 
  -3  12   2      230.32      209.33      7.58 o 
  -2  12   2     1343.07     1232.09     22.09 o 
  -1  12   2      694.91      650.29     13.29 o 
   0  12   2      521.05      596.38     12.33 o 
   1  12   2       64.65       91.17     15.51 o 
   2  12   2     1823.60     1768.32     29.27 o 
   3  12   2        4.82        8.05      4.71 o 
   4  12   2      500.53      528.45     11.14 o 
   5  12   2      238.68      211.38      6.96 o 
   6  12   2     1312.49     1358.65     26.58 o 
   7  12   2      954.91     1014.19     40.59 o 
   8  12   2      576.70      608.61     13.24 o 
   9  12   2      362.18      382.32     10.19 o 
  10  12   2      150.58      148.69     12.76 o 
  11  12   2      177.06      177.34     12.76 o 
  -6  13   2       65.48       83.95      8.21 o 
  -5  13   2       92.74      108.55     10.14 o 
  -4  13   2      191.21      248.26      8.68 o 
  -3  13   2      308.56      344.07      9.60 o 
  -2  13   2      288.97      325.17      9.18 o 
  -1  13   2      218.63      218.54      7.43 o 
   0  13   2      251.81      262.25      7.79 o 
   1  13   2        2.48        6.07      3.20 o 
   2  13   2      317.74      313.89     12.37 o 
   3  13   2       67.04       72.87      6.82 o 
   4  13   2     4631.23     4767.58    109.00 o 
   5  13   2      931.61      948.11     17.59 o 
   6  13   2      137.62      144.39      6.46 o 
   7  13   2       92.21       90.32      5.94 o 
   8  13   2      223.91      210.94      7.78 o 
   9  13   2       82.14       88.01      8.27 o 
  10  13   2      116.89      113.27     11.09 o 
  11  13   2      133.46      153.53     12.15 o 
  -5  14   2      186.41      252.06      9.13 o 
  -4  14   2       26.97       48.55      5.21 o 
  -3  14   2        5.66       12.68      4.11 o 
  -2  14   2      124.18      120.14      6.55 o 
  -1  14   2       17.73       20.10      4.00 o 
   0  14   2      453.26      421.92     10.22 o 
   1  14   2      202.96      200.14     10.52 o 
   2  14   2       27.54       28.34      5.98 o 
   3  14   2      296.79      292.99     12.15 o 
   4  14   2      223.65      233.27     11.31 o 
   5  14   2        3.56        2.55      5.28 o 
   6  14   2       11.77        9.58      3.70 o 
   7  14   2      116.18      106.11      6.21 o 
   8  14   2     1021.82     1070.19     38.75 o 
   9  14   2      621.75      695.72     21.39 o 
  10  14   2      254.44      259.41     13.51 o 
  -4  15   2        6.10        1.18      4.95 o 
  -3  15   2       38.28       40.16      5.01 o 
  -2  15   2      125.29      134.02      7.06 o 
  -1  15   2       35.79       43.98     10.10 o 
   0  15   2       49.62       48.34      4.66 o 
   1  15   2       67.35       98.79      8.67 o 
   2  15   2       26.97       31.02      6.25 o 
   3  15   2      514.76      491.45     16.68 o 
   4  15   2     1798.57     1828.90     45.72 o 
   5  15   2     1189.32     1181.63     31.68 o 
   6  15   2      329.56      350.72     13.99 o 
   7  15   2      253.11      260.73      8.39 o 
   8  15   2      148.53      149.45      7.33 o 
   9  15   2      128.28      139.98     11.13 o 
  -3  16   2       22.59       18.39      5.04 o 
  -2  16   2       10.67        6.90      4.38 o 
  -1  16   2      371.91      377.11     15.91 o 
   0  16   2      269.01      296.68     13.38 o 
   1  16   2      439.94      447.05     16.37 o 
   2  16   2      713.25      717.99     22.05 o 
   3  16   2       36.80       44.93      6.82 o 
   4  16   2      167.32      184.07     11.13 o 
   5  16   2      382.86      395.48     15.49 o 
   6  16   2      422.21      416.91     15.89 o 
   7  16   2        9.84       14.08      5.85 o 
   8  16   2        9.74        2.11      4.27 o 
   9  16   2        1.45       -6.38      6.38 o 
  -2  17   2        0.88        4.22      6.51 o 
  -1  17   2       97.83      126.30     10.30 o 
   1  17   2      172.08      188.52     11.44 o 
   2  17   2       82.17       94.74      9.29 o 
   3  17   2       15.85       13.42      6.51 o 
   4  17   2        3.50        1.72      6.07 o 
   5  17   2      161.06      135.93     10.56 o 
   6  17   2        7.10       12.72      6.25 o 
   7  17   2        1.89       -2.86      5.81 o 
   8  17   2        4.90       -2.60      5.72 o 
   0  18   2      103.40      101.83     10.39 o 
   1  18   2      169.53      155.78     11.18 o 
   2  18   2      168.91      190.06     11.71 o 
   3  18   2        2.61        6.16      6.38 o 
   4  18   2        8.33       -2.95      6.25 o 
   5  18   2       30.52       32.56      7.35 o 
   6  18   2        0.91        2.33      6.38 o 
  -5 -17   3       71.47       75.87      8.98 o 
  -4 -17   3       72.92       79.61      8.54 o 
  -3 -17   3        5.93        2.16      6.16 o 
  -2 -17   3       21.89       13.42      6.47 o 
  -1 -17   3       91.47       91.13      9.42 o 
   0 -17   3      444.57      447.58     17.34 o 
  -5 -16   3      413.76      432.40     16.55 o 
  -4 -16   3       42.03       33.53      6.95 o 
  -3 -16   3       94.13      109.35      9.37 o 
  -2 -16   3      221.44      233.67     12.28 o 
  -1 -16   3      192.41      181.83     11.31 o 
   0 -16   3       89.34      104.51      9.81 o 
   1 -16   3      394.98      428.88     11.63 o 
   2 -16   3       83.73       98.57      7.13 o 
  -8 -15   3      475.10      504.74     17.60 o 
  -7 -15   3      346.03      371.80     14.21 o 
  -6 -15   3       74.00       82.99      7.83 o 
  -5 -15   3      519.53      520.93     18.00 o 
  -4 -15   3       11.62        9.29      5.63 o 
  -3 -15   3       65.64       67.24      7.57 o 
  -2 -15   3      128.35      133.25      9.90 o 
  -1 -15   3        2.99        1.58      5.54 o 
   0 -15   3       43.03       52.33      4.99 o 
   1 -15   3      350.57      382.77     10.62 o 
   2 -15   3       78.66       84.72      6.14 o 
   3 -15   3      241.43      241.68     10.10 o 
  -9 -14   3      102.43      110.81     10.43 o 
  -8 -14   3      270.75      278.77     12.89 o 
  -7 -14   3       34.61       35.51      6.29 o 
  -6 -14   3        1.55        0.08      3.56 o 
  -5 -14   3        2.49        0.40      5.28 o 
  -4 -14   3      193.92      186.10     10.21 o 
  -3 -14   3       48.66       47.35      6.51 o 
  -2 -14   3      895.05      887.63     25.30 o 
  -1 -14   3      704.99      699.46     21.17 o 
   0 -14   3      567.21      557.57     18.20 o 
   1 -14   3      754.10      783.45     16.11 o 
   2 -14   3      369.61      351.55      9.97 o 
   3 -14   3      105.29       99.55      6.69 o 
   4 -14   3       40.72       55.72      5.61 o 
 -10 -13   3       26.98       24.45      8.27 o 
  -9 -13   3        7.52        5.32      6.56 o 
  -8 -13   3      185.49      207.79     11.40 o 
  -7 -13   3      405.31      410.13     14.74 o 
  -6 -13   3      106.87      103.62      8.60 o 
  -5 -13   3      371.75      379.62     10.14 o 
  -4 -13   3     1842.41     1781.07     43.87 o 
  -3 -13   3      825.91      804.15     22.93 o 
  -2 -13   3      390.08      373.08     13.77 o 
  -1 -13   3     1000.14      949.37     17.88 o 
   0 -13   3       95.51       66.31      4.72 o 
   1 -13   3       13.49       15.48      3.91 o 
   2 -13   3      397.52      367.38      9.84 o 
   3 -13   3        3.51        8.80      3.98 o 
   4 -13   3      188.86      202.44      8.05 o 
   5 -13   3       89.99       83.33      6.16 o 
 -10 -12   3      429.72      439.62     12.71 o 
  -9 -12   3     1075.52     1094.90     48.71 o 
  -8 -12   3      233.20      252.19     10.76 o 
  -7 -12   3      407.13      364.28     13.51 o 
  -6 -12   3      361.01      356.71      9.09 o 
  -5 -12   3      121.56      119.84      5.99 o 
  -4 -12   3        1.02       -4.51      4.51 o 
  -3 -12   3       55.65       57.25      6.20 o 
  -2 -12   3       12.52       18.08      3.40 o 
  -1 -12   3       36.22       36.20      3.94 o 
   0 -12   3      928.96      948.44     21.36 o 
   1 -12   3       13.44       19.28      3.81 o 
   2 -12   3      395.57      382.24      9.85 o 
   3 -12   3      213.47      192.40      9.73 o 
   4 -12   3      573.22      561.75     12.98 o 
   5 -12   3      452.78      455.19     11.78 o 
   6 -12   3      161.91      155.51      7.65 o 
 -11 -11   3      170.11      160.54      8.87 o 
 -10 -11   3      196.18      204.13      9.00 o 
  -9 -11   3       78.33       75.99      6.01 o 
  -8 -11   3       35.58       38.93      5.08 o 
  -7 -11   3       45.46       36.37      4.80 o 
  -6 -11   3       64.22       49.12      6.45 o 
  -5 -11   3        7.94        9.74      3.22 o 
  -4 -11   3      595.19      577.64     11.75 o 
  -3 -11   3      105.81      110.44      5.19 o 
  -2 -11   3      533.02      505.94     10.70 o 
  -1 -11   3      779.21      735.90     14.15 o 
   0 -11   3      657.36      586.91     15.29 o 
   1 -11   3        3.38       -2.25      3.27 o 
   2 -11   3        2.80        7.34      3.48 o 
   3 -11   3       64.96       55.73      4.62 o 
   4 -11   3        0.36       10.86      3.75 o 
   5 -11   3       66.10       75.70      5.70 o 
   6 -11   3      141.65      169.12      7.59 o 
   7 -11   3        1.01        3.68      4.44 o 
 -11 -10   3      129.91      138.18      8.34 o 
 -10 -10   3       23.75       21.54      5.14 o 
  -9 -10   3      390.63      389.70     11.02 o 
  -8 -10   3       43.78       36.51      4.86 o 
  -7 -10   3       15.72       10.14      4.10 o 
  -6 -10   3      319.98      311.53      6.97 o 
  -5 -10   3      405.25      401.65      7.85 o 
  -4 -10   3       44.31       43.08      3.59 o 
  -3 -10   3        0.90       -0.05      2.18 o 
  -2 -10   3       49.18       38.77      2.67 o 
  -1 -10   3      853.80      766.38     25.61 o 
   0 -10   3     1157.71     1129.86     19.94 o 
   1 -10   3       38.41       35.75      3.89 o 
   2 -10   3      763.03      749.27     14.76 o 
   3 -10   3      472.53      434.41     10.36 o 
   4 -10   3       46.76       35.68      4.22 o 
   5 -10   3       97.75      107.48      6.28 o 
   6 -10   3      219.65      208.13      7.92 o 
   7 -10   3        0.91        6.91      4.14 o 
 -11  -9   3      405.30      399.41     12.06 o 
 -10  -9   3       26.00       27.80      5.09 o 
  -9  -9   3        7.31        7.99      7.19 o 
  -8  -9   3       41.93       31.29      4.65 o 
  -7  -9   3       47.90       40.89      4.58 o 
  -6  -9   3       42.49       40.64      4.08 o 
  -5  -9   3      296.08      275.43      6.25 o 
  -4  -9   3      302.89      298.07      7.50 o 
  -3  -9   3      225.00      202.78      5.12 o 
  -2  -9   3      815.31      817.10     11.76 o 
  -1  -9   3     1093.16     1077.30     16.51 o 
   0  -9   3     2148.52     2055.93     33.48 o 
   1  -9   3     1173.45     1052.52     42.36 o 
   2  -9   3       25.16       35.65      3.81 o 
   3  -9   3       21.46       19.16      3.64 o 
   4  -9   3        0.15        1.25      3.46 o 
   5  -9   3     1023.64      955.27     18.33 o 
   6  -9   3      344.15      324.09      9.29 o 
   7  -9   3      778.12      786.38     19.36 o 
   8  -9   3       92.57       74.23      5.79 o 
 -11  -8   3       83.94       86.52      6.57 o 
 -10  -8   3       23.68       14.89      4.61 o 
  -9  -8   3      561.89      543.36     12.86 o 
  -8  -8   3      209.89      195.17      7.65 o 
  -7  -8   3      427.68      418.26     10.46 o 
  -6  -8   3      382.35      374.00      7.39 o 
  -5  -8   3        5.25        7.09      2.31 o 
  -4  -8   3     1349.28     1333.63     15.85 o 
  -3  -8   3     2154.08     2260.31     29.11 o 
  -2  -8   3      260.47      261.95      5.17 o 
  -1  -8   3      397.64      364.81      6.25 o 
   0  -8   3      115.17       78.60      3.27 o 
   1  -8   3     1491.34     1490.97     24.96 o 
   2  -8   3     1590.08     1528.66     25.86 o 
   3  -8   3      514.16      501.71     15.07 o 
   4  -8   3      693.35      694.68     13.95 o 
   5  -8   3     1887.71     1816.31     31.00 o 
   6  -8   3     1052.12      927.15     18.02 o 
   7  -8   3      980.84      924.82     18.26 o 
   8  -8   3      314.56      276.58      9.09 o 
   9  -8   3      125.14      120.40      9.90 o 
 -11  -7   3      699.70      728.65     16.52 o 
 -10  -7   3      394.11      385.10     15.64 o 
  -9  -7   3      138.83      131.42     12.72 o 
  -8  -7   3      261.76      257.64      8.39 o 
  -7  -7   3      354.92      384.79      9.89 o 
  -6  -7   3       23.10       24.78      2.69 o 
  -5  -7   3      416.82      402.16      7.35 o 
  -4  -7   3       44.17       51.06      2.65 o 
  -3  -7   3      488.59      419.51      6.08 o 
  -2  -7   3     6093.72     6518.17     81.00 o 
  -1  -7   3     1245.51     1178.63     17.00 o 
   0  -7   3     1298.62     1278.43     17.01 o 
   1  -7   3     2804.53     2853.63     36.31 o 
   2  -7   3     5482.28     5515.12     85.64 o 
   3  -7   3     5871.89     5700.18     88.63 o 
   4  -7   3     1043.11      877.02     24.86 o 
   5  -7   3        4.73        3.94      3.34 o 
   6  -7   3      167.39      159.39      6.70 o 
   7  -7   3       75.87       94.18      6.22 o 
   8  -7   3       54.76       54.93      4.90 o 
   9  -7   3       89.70       81.28      6.73 o 
 -12  -6   3       27.77       40.58      5.96 o 
 -11  -6   3       23.82       20.73      5.01 o 
 -10  -6   3        0.27       -2.71      4.12 o 
  -9  -6   3        7.89        5.90      3.88 o 
  -8  -6   3       45.19       50.16      9.24 o 
  -7  -6   3     2189.97     2150.46     36.02 o 
  -6  -6   3      362.75      334.66      6.69 o 
  -5  -6   3     2851.25     2891.12     32.32 o 
  -4  -6   3     1260.04     1208.67     14.23 o 
  -3  -6   3     1942.07     1977.08     22.37 o 
  -2  -6   3     5039.60     5757.35     62.88 o 
  -1  -6   3     9212.57    10463.72    129.33 o 
   0  -6   3     1443.03     1579.99     20.57 o 
   1  -6   3      537.34      459.47      7.11 o 
   2  -6   3      321.84      355.86      9.13 o 
   3  -6   3      243.73      233.98      9.55 o 
   4  -6   3      408.07      391.49     40.22 o 
   5  -6   3      948.88      874.41     16.43 o 
   6  -6   3      179.86      150.75      6.40 o 
   7  -6   3     1433.08     1447.91     25.63 o 
   8  -6   3      447.13      406.88     10.50 o 
   9  -6   3      392.61      365.97     10.24 o 
 -12  -5   3      210.70      223.03     10.78 o 
 -11  -5   3      899.66      939.82     19.44 o 
 -10  -5   3      399.81      388.66     10.68 o 
  -9  -5   3      876.24      837.25     21.34 o 
  -8  -5   3      434.61      449.57     11.42 o 
  -7  -5   3     2464.27     2417.06     39.98 o 
  -6  -5   3       30.54       23.07      3.92 o 
  -5  -5   3      563.95      480.60      6.64 o 
  -4  -5   3      545.75      542.90      7.15 o 
  -3  -5   3     2317.47     2748.62     30.52 o 
  -2  -5   3     1362.39     1335.34     15.38 o 
  -1  -5   3        0.49        8.29      2.26 o 
   0  -5   3       96.50      151.83      5.07 o 
   1  -5   3     4805.71     5162.15     64.32 o 
   2  -5   3      555.73      479.29      7.35 o 
   3  -5   3     1319.19     1301.22     17.37 o 
   4  -5   3     5063.88     5048.36     64.41 o 
   5  -5   3     3181.87     3020.53    182.29 o 
   6  -5   3      665.70      633.41     12.99 o 
   7  -5   3       79.63       87.63      5.54 o 
   8  -5   3       19.64       21.59      3.93 o 
   9  -5   3        1.01        2.31      3.66 o 
  10  -5   3       67.57       77.27      5.82 o 
 -12  -4   3      244.93      271.47     12.45 o 
 -11  -4   3      580.57      595.67     14.26 o 
 -10  -4   3      790.55      752.17     24.49 o 
  -9  -4   3      442.69      471.17     11.40 o 
  -8  -4   3       42.30       62.87      4.58 o 
  -7  -4   3      131.44      122.80      4.56 o 
  -6  -4   3      926.53      957.64     11.81 o 
  -5  -4   3     2765.60     3151.48     35.01 o 
  -4  -4   3     4685.82     5061.83     55.35 o 
  -3  -4   3      956.88      877.39     10.48 o 
  -2  -4   3     9381.07    10369.62    112.24 o 
  -1  -4   3     6703.79     7594.56     82.41 o 
   0  -4   3      296.03      286.15      4.73 o 
   1  -4   3     1538.91     1554.15     20.06 o 
   2  -4   3     1852.29     1571.58     21.83 o 
   3  -4   3     2292.86     2357.33     30.16 o 
   4  -4   3      323.22      237.78      5.80 o 
   5  -4   3      155.59      137.46     14.74 o 
   6  -4   3      395.40      394.16      9.40 o 
   7  -4   3       54.33       73.75     12.54 o 
   8  -4   3      583.67      547.98     12.15 o 
   9  -4   3      253.07      260.94     10.39 o 
  10  -4   3     1112.64     1145.30     21.87 o 
 -12  -3   3      190.20      216.50      9.62 o 
 -11  -3   3       29.50       34.14      5.12 o 
 -10  -3   3      678.44      702.95     30.43 o 
  -9  -3   3      779.33      771.40     15.76 o 
  -8  -3   3      746.12      731.83     14.72 o 
  -7  -3   3     1383.85     1362.52     39.12 o 
  -6  -3   3     4942.32     5085.19     55.98 o 
  -5  -3   3     4878.79     4878.91     53.53 o 
  -4  -3   3      329.83      334.01      4.96 o 
  -3  -3   3     9212.86     9764.71    105.88 o 
  -2  -3   3       94.63      115.12      2.36 o 
  -1  -3   3     9408.12    10167.92    110.04 o 
   0  -3   3       67.36       57.01      2.90 o 
   1  -3   3     4732.23     5205.49     99.68 o 
   2  -3   3     3558.86     3707.92     46.42 o 
   3  -3   3      868.23      884.07     12.18 o 
   4  -3   3      547.24      514.72     12.94 o 
   5  -3   3     2155.89     2033.78     31.98 o 
   6  -3   3     1236.21     1235.81     37.01 o 
   7  -3   3      520.17      438.27     13.73 o 
   8  -3   3      496.96      496.00     12.37 o 
   9  -3   3      541.50      545.63     12.32 o 
  10  -3   3      338.68      336.69      9.80 o 
 -12  -2   3      597.89      685.16     24.03 o 
 -11  -2   3      529.17      519.45     13.08 o 
 -10  -2   3      882.03      913.87     25.08 o 
  -9  -2   3     2556.55     2721.95     61.87 o 
  -8  -2   3     2325.61     2241.11     35.71 o 
  -7  -2   3      949.77      970.27     16.76 o 
  -6  -2   3     3143.35     3154.95     40.08 o 
  -5  -2   3        7.80        4.50      1.55 o 
  -4  -2   3       19.22        7.88      1.53 o 
  -3  -2   3        7.82       11.13      1.26 o 
  -2  -2   3    17310.77    19372.54    210.26 o 
  -1  -2   3       56.81       93.90      2.94 o 
   0  -2   3     3521.14     4098.54     54.97 o 
   1  -2   3      466.67      426.09      6.06 o 
   2  -2   3      738.09      596.57      8.29 o 
   3  -2   3       54.63       43.64      4.57 o 
   4  -2   3     4070.92     4241.08     53.25 o 
   5  -2   3     1744.85     1690.07     28.26 o 
   7  -2   3       78.97      101.70      7.70 o 
   8  -2   3      159.47      149.71      9.46 o 
   9  -2   3      287.49      296.46      8.60 o 
  10  -2   3       76.08       83.27      6.01 o 
 -11  -1   3      604.06      635.08     21.78 o 
 -10  -1   3     1130.49     1198.62     30.80 o 
  -9  -1   3       59.93       56.68      4.24 o 
  -8  -1   3      192.97      208.71      6.61 o 
  -7  -1   3       48.81       55.10      3.57 o 
  -6  -1   3      519.22      489.11      7.76 o 
  -5  -1   3       22.51       38.46      2.00 o 
  -4  -1   3      252.14      268.42      7.38 o 
  -3  -1   3     3383.27     3703.05     46.20 o 
  -2  -1   3     4690.12     4835.93     72.42 o 
  -1  -1   3     1985.11     2360.65     62.58 o 
   0  -1   3      915.27     1021.86     13.09 o 
   1  -1   3    13223.62    14925.27    185.25 o 
   2  -1   3      235.50      238.56      3.94 o 
   3  -1   3     2412.11     2540.64     32.20 o 
   4  -1   3     1972.34     2059.97     26.53 o 
   5  -1   3      173.65      214.79     17.07 o 
   6  -1   3      352.89      392.06      8.74 o 
   7  -1   3       27.54       29.57      5.06 o 
   8  -1   3      210.27      191.00      6.89 o 
   9  -1   3      395.73      385.36      7.93 o 
  -9   0   3       79.88       65.18     10.47 o 
  -8   0   3        1.34       -2.80      2.99 o 
  -7   0   3       29.41       37.31      3.44 o 
  -6   0   3      386.15      406.38      6.85 o 
  -5   0   3      931.97      888.63     12.25 o 
  -4   0   3      605.96      592.06      8.56 o 
  -3   0   3       86.44      114.42      4.86 o 
  -2   0   3    15800.30    17592.69    263.14 o 
  -1   0   3     5886.57     5912.10    113.16 o 
   0   0   3     2198.50     2212.23     49.84 o 
   1   0   3     2227.24     2374.37     29.76 o 
   2   0   3     4143.32     4877.88     65.74 o 
   3   0   3     4909.99     5919.65     90.71 o 
   4   0   3     6861.02     8016.03     99.41 o 
   5   0   3      295.17      297.85      5.56 o 
   6   0   3       13.06       23.36      2.86 o 
   7   0   3      451.39      462.49      8.10 o 
   8   0   3       92.06       66.57      7.97 o 
   9   0   3      201.48      185.51      7.08 o 
  10   0   3       40.06       49.63      4.46 o 
 -10   1   3        2.19       -2.95      5.28 o 
  -9   1   3       72.38       67.37      6.56 o 
  -8   1   3      669.00      708.05     20.66 o 
  -7   1   3     1245.81     1231.26     20.79 o 
  -6   1   3      340.45      293.81      5.67 o 
  -5   1   3      360.44      368.69      6.14 o 
  -4   1   3     3073.25     3363.89     52.04 o 
  -3   1   3      992.57     1121.94     17.78 o 
  -2   1   3      489.66      543.96      9.78 o 
  -1   1   3     1479.93     1592.47     24.26 o 
   0   1   3     5042.69     5536.96     87.00 o 
   1   1   3      346.07      315.96      7.61 o 
   2   1   3    27575.77    31731.49    401.30 o 
   3   1   3     1400.69     1859.03     23.65 o 
   4   1   3      247.10      303.91      5.51 o 
   5   1   3      570.53      518.87      8.02 o 
   6   1   3      302.79      300.77      6.34 o 
   7   1   3      557.74      611.22     10.03 o 
   8   1   3        2.77        6.02      3.60 o 
   9   1   3       27.78       36.88      4.02 o 
  10   1   3      124.00      115.51      8.65 o 
 -10   2   3        5.90       17.43      5.76 o 
  -9   2   3      155.74      148.43      9.33 o 
  -8   2   3       16.03       11.31      5.10 o 
  -7   2   3       37.27       47.30      3.38 o 
  -6   2   3     1687.84     1700.28     28.09 o 
  -5   2   3        8.11        2.69      7.41 o 
  -4   2   3      622.63      667.99      9.60 o 
  -3   2   3     1783.73     2166.26     28.39 o 
  -2   2   3     4534.51     4915.45     61.00 o 
  -1   2   3      752.73      755.59     13.16 o 
   0   2   3      218.10      190.73      3.07 o 
   1   2   3     9412.96    10932.54    167.72 o 
   2   2   3     7731.17     9014.77    114.00 o 
   3   2   3     7142.11     8824.27     95.54 o 
   4   2   3     4352.00     5133.00     56.02 o 
   5   2   3      603.85      695.94      8.76 o 
   6   2   3       77.48       78.70      8.36 o 
   7   2   3      378.19      360.26      6.07 o 
   8   2   3        6.25        5.83      5.83 o 
   9   2   3       72.04       65.37      4.35 o 
  10   2   3       17.54       13.11      3.08 o 
  11   2   3       14.86       14.08      6.03 o 
 -10   3   3       38.82       47.31      7.13 o 
  -9   3   3      125.60      124.54      8.93 o 
  -8   3   3       20.04       24.07      5.59 o 
  -7   3   3      234.43      249.77      7.13 o 
  -6   3   3      123.25       94.32      4.74 o 
  -5   3   3       50.89       65.67      5.70 o 
  -4   3   3     1194.35     1286.36     25.41 o 
  -3   3   3      641.10      726.43     10.08 o 
  -2   3   3      421.23      444.66      6.43 o 
  -1   3   3      159.41      140.72      3.55 o 
   0   3   3     3434.41     3722.74    103.76 o 
   1   3   3     1332.68     1508.20     23.68 o 
   2   3   3     3057.20     3395.48     43.32 o 
   3   3   3      444.73      511.18      7.55 o 
   4   3   3      409.74      363.88      5.24 o 
   5   3   3       62.86       79.45      2.95 o 
   6   3   3        5.30        9.62      1.99 o 
   7   3   3       61.77       56.10      2.57 o 
   8   3   3       93.24      100.61      4.44 o 
   9   3   3      202.16      240.05      6.14 o 
  10   3   3       38.80       38.20      4.12 o 
  11   3   3        3.99       -4.75      5.63 o 
  12   3   3        0.40       -3.87      6.38 o 
 -10   4   3        3.04       -5.76      5.76 o 
  -9   4   3      301.74      348.96     13.42 o 
  -7   4   3      179.30      192.74     17.34 o 
  -6   4   3      161.49      165.88      5.91 o 
  -5   4   3      334.99      333.17      6.10 o 
  -4   4   3      579.29      579.04     13.50 o 
  -3   4   3      169.12      127.31      4.45 o 
  -2   4   3     2196.54     2351.55     36.92 o 
  -1   4   3      265.46      279.95     11.99 o 
   0   4   3       90.69       77.54      1.91 o 
   1   4   3     1545.26     1596.36     25.08 o 
   2   4   3     1620.71     1738.19     27.36 o 
   3   4   3       33.40       21.52      3.33 o 
   4   4   3        1.01       -1.58      3.15 o 
   5   4   3      558.83      581.35      8.25 o 
   6   4   3        2.26        0.14      1.49 o 
   7   4   3      630.93      686.27     10.87 o 
   8   4   3      126.85      119.37      4.76 o 
   9   4   3       65.87       55.80      4.90 o 
  10   4   3        3.25       -0.94      2.84 o 
  11   4   3        1.08       -1.09      4.00 o 
  12   4   3        9.58        5.46      6.42 o 
 -10   5   3       22.51       10.47      6.51 o 
  -9   5   3      169.57      187.81     10.78 o 
  -8   5   3       43.68       31.16      6.07 o 
  -7   5   3      298.11      252.64      9.99 o 
  -6   5   3       80.26       68.38      4.60 o 
  -5   5   3      111.98       92.93     10.28 o 
  -4   5   3      369.08      400.19     17.51 o 
  -3   5   3        1.66        4.26      4.14 o 
  -2   5   3     1542.53     1734.81     27.81 o 
  -1   5   3      145.18      130.39      4.28 o 
   0   5   3      821.78      918.54     15.11 o 
   1   5   3     1577.26     1616.44     20.55 o 
   2   5   3       87.70       80.98      2.27 o 
   4   5   3       43.26       37.59      4.09 o 
   5   5   3       37.64       52.67      2.77 o 
   6   5   3      588.99      570.98     15.80 o 
   7   5   3       24.12       17.89      3.11 o 
   8   5   3       18.08       17.87      2.88 o 
   9   5   3       35.49       36.80      3.39 o 
  10   5   3       10.54        6.18      3.09 o 
  11   5   3       95.91       88.38      9.18 o 
  12   5   3      113.11      112.87     10.47 o 
 -10   6   3      107.31       99.89     10.17 o 
  -8   6   3       13.90        3.61      5.32 o 
  -7   6   3       73.94       80.52      5.22 o 
  -6   6   3      364.07      432.01      9.81 o 
  -5   6   3       25.56       35.03      8.30 o 
  -4   6   3     1214.92     1177.84     23.98 o 
  -3   6   3       11.37       18.08      5.35 o 
  -2   6   3        0.46       -3.59      7.44 o 
  -1   6   3        5.82       17.50      2.47 o 
   0   6   3      207.38      243.30      5.80 o 
   1   6   3      129.48      107.87      3.04 o 
   2   6   3       65.79      102.86      3.69 o 
   3   6   3     3250.60     3514.07     54.62 o 
   4   6   3       25.67       17.23      2.13 o 
   5   6   3       24.17       21.57      3.44 o 
   6   6   3       16.23       12.80      2.31 o 
   7   6   3        4.96        0.85      4.08 o 
   8   6   3      413.95      384.17      7.86 o 
   9   6   3      896.63      918.99     19.17 o 
  10   6   3        0.71       -4.79      5.79 o 
  11   6   3      211.30      208.93      8.38 o 
  12   6   3       42.00       23.28      7.26 o 
  -8   7   3      205.17      210.21     11.13 o 
  -7   7   3      304.63      287.30     18.37 o 
  -6   7   3      122.67       90.49      5.59 o 
  -5   7   3       44.83       71.46      6.47 o 
  -4   7   3      738.24      691.13     37.98 o 
  -3   7   3       71.39       80.05      9.51 o 
  -2   7   3       77.36       77.38      8.78 o 
  -1   7   3      515.41      477.86      9.35 o 
   0   7   3        9.68        4.35      4.44 o 
   1   7   3      204.24      170.62      4.33 o 
   2   7   3     2257.45     2679.08     33.87 o 
   3   7   3      618.45      793.34     13.83 o 
   4   7   3       77.44      113.75      8.91 o 
   5   7   3      171.46      148.73      4.35 o 
   6   7   3      395.82      404.37      7.58 o 
   7   7   3     1409.09     1477.25     20.84 o 
   8   7   3      959.84      990.21     18.69 o 
   9   7   3        1.46       -1.34      2.88 o 
  10   7   3     1041.13     1045.40     28.10 o 
  11   7   3      584.14      599.62     14.12 o 
  12   7   3      216.58      221.79      9.26 o 
  -8   8   3      120.93      117.36      9.77 o 
  -7   8   3      100.12       90.37      5.63 o 
  -6   8   3       84.25       79.64      5.74 o 
  -5   8   3      158.50      134.92      5.84 o 
  -4   8   3      547.26      414.57      9.53 o 
  -3   8   3      345.76      309.86     16.68 o 
  -2   8   3      305.40      298.56     14.32 o 
  -1   8   3       72.51       65.62      5.85 o 
   0   8   3      162.47      156.64      6.75 o 
   1   8   3      113.76      123.25      3.31 o 
   2   8   3     4597.20     4710.69     58.77 o 
   3   8   3     2492.30     2735.29     36.08 o 
   4   8   3     4250.30     4674.09     72.52 o 
   5   8   3      442.77      502.03      8.62 o 
   6   8   3     1015.91      993.00     14.76 o 
   7   8   3      809.91      795.81     12.69 o 
   8   8   3      911.25      939.52     14.65 o 
   9   8   3      150.97      151.00      5.76 o 
  10   8   3      151.59      143.65      7.28 o 
  11   8   3       31.12       22.37      5.13 o 
  12   8   3       46.06       40.78      5.88 o 
  -8   9   3       29.80       35.20      7.04 o 
  -7   9   3       96.24      101.88      6.00 o 
  -6   9   3        0.69       13.48      3.64 o 
  -5   9   3       64.53       82.69      5.07 o 
  -4   9   3       67.58       68.36      4.62 o 
  -3   9   3      661.76      764.52     43.04 o 
  -2   9   3      216.36      260.04     25.48 o 
  -1   9   3     1214.14     1085.99     18.78 o 
   0   9   3       34.27       34.21      2.89 o 
   1   9   3     2767.70     2798.31     35.50 o 
   2   9   3     2470.10     2499.87     31.84 o 
   3   9   3     1615.53     1548.83     20.27 o 
   4   9   3       70.47       58.40      3.81 o 
   5   9   3      684.39      660.10     12.69 o 
   6   9   3     1958.03     2030.01     53.14 o 
   7   9   3        1.22        5.54      5.01 o 
   8   9   3       77.47       77.00      4.36 o 
   9   9   3        9.58       12.53      3.28 o 
  10   9   3      376.06      391.01     11.01 o 
  11   9   3       94.04       98.33      7.44 o 
  12   9   3      123.35      115.63      8.08 o 
  -8  10   3        8.76       12.37      6.56 o 
  -7  10   3       45.15       48.11      4.70 o 
  -6  10   3       94.77      108.37      5.99 o 
  -5  10   3      637.66      595.00     12.78 o 
  -4  10   3      514.68      442.76     10.42 o 
  -3  10   3      963.17      916.10     17.06 o 
  -2  10   3      735.99      698.10     13.67 o 
  -1  10   3     1659.08     1602.87     26.82 o 
   0  10   3     3589.21     3522.49     55.45 o 
   1  10   3       18.77       27.32      2.90 o 
   2  10   3       39.15       34.09      2.42 o 
   3  10   3      458.65      389.67     17.05 o 
   4  10   3       14.18       34.44      8.45 o 
   5  10   3      109.95      128.11      5.69 o 
   6  10   3        5.52        5.91      6.27 o 
   7  10   3      271.56      269.96      7.99 o 
   8  10   3      184.46      181.57      8.00 o 
   9  10   3       59.52       54.50      4.05 o 
  10  10   3       37.29       36.06      5.16 o 
  11  10   3      152.43      179.05      8.72 o 
  12  10   3      165.47      195.77      9.58 o 
  -7  11   3      374.83      353.97     10.14 o 
  -6  11   3      581.05      599.82     13.45 o 
  -5  11   3      600.63      584.33     12.96 o 
  -4  11   3      675.92      674.12     19.16 o 
  -3  11   3      380.73      336.78      8.99 o 
  -2  11   3      237.29      250.46     26.05 o 
   0  11   3      278.04      317.79     26.62 o 
   1  11   3       66.86       62.44      5.15 o 
   2  11   3      706.29      644.27     33.64 o 
   3  11   3     1691.47     1620.60     85.02 o 
   4  11   3      202.20      194.75      6.45 o 
   5  11   3      156.41      138.38      6.47 o 
   6  11   3       63.85       60.46      6.18 o 
   7  11   3        1.52        1.73      3.36 o 
   8  11   3       23.71       16.80      3.82 o 
   9  11   3       41.95       56.19      4.20 o 
  10  11   3       72.32       73.12      7.74 o 
  11  11   3       38.18       53.87      6.00 o 
  -7  12   3       56.60       69.28      5.83 o 
  -6  12   3       23.83       53.26      7.11 o 
  -5  12   3       56.36       62.70      5.85 o 
  -4  12   3        1.32       20.82      8.01 o 
  -3  12   3       88.38      141.37      6.59 o 
  -2  12   3      754.45      776.67     15.37 o 
  -1  12   3      501.92      572.57     25.19 o 
   0  12   3     3269.13     3182.03     57.91 o 
   1  12   3     1263.55     1214.49     21.07 o 
   2  12   3       98.24       77.99     13.20 o 
   3  12   3      679.19      693.34     13.26 o 
   4  12   3       64.53       66.56      4.18 o 
   5  12   3        0.00        0.89      3.14 o 
   6  12   3      219.82      223.61      7.41 o 
   7  12   3       15.26        6.75      3.61 o 
   8  12   3       35.07       39.67      6.97 o 
   9  12   3      316.86      322.21      9.42 o 
  10  12   3      127.19      135.32     10.78 o 
  11  12   3      645.36      695.17     25.90 o 
  -6  13   3      760.45      797.55     17.14 o 
  -5  13   3      860.43      870.49     17.89 o 
  -4  13   3     1221.83     1211.70     22.63 o 
  -3  13   3      654.03      624.36     13.56 o 
  -2  13   3     1572.45     1629.03     28.29 o 
  -1  13   3     1104.79     1032.86     19.15 o 
   0  13   3      310.20      300.83      8.34 o 
   1  13   3      222.17      215.03      6.98 o 
   2  13   3     1114.33     1091.68     28.87 o 
   3  13   3       19.86       23.94      5.63 o 
   4  13   3      179.76      210.96     10.69 o 
   5  13   3       59.28       43.79      4.14 o 
   6  13   3      306.30      300.15     12.17 o 
   7  13   3      636.37      652.25     17.69 o 
   8  13   3      785.59      820.35     26.10 o 
   9  13   3      726.51      764.12     19.27 o 
  10  13   3      542.08      572.07     19.49 o 
  11  13   3       58.76       64.56      9.07 o 
  -5  14   3      654.79      622.98     14.55 o 
  -4  14   3      579.65      513.88     12.56 o 
  -3  14   3      299.94      272.82      8.72 o 
  -2  14   3      186.35      201.81      7.45 o 
  -1  14   3        1.93        3.31      3.64 o 
   0  14   3      333.79      344.94      9.17 o 
   1  14   3       25.47       32.04      6.07 o 
   2  14   3     1127.31     1101.72     29.44 o 
   3  14   3      581.83      566.83     18.04 o 
   4  14   3     2105.21     2110.58     51.49 o 
   5  14   3      775.17      798.30     22.97 o 
   6  14   3       16.99       17.61      5.13 o 
   7  14   3      105.99       93.85      6.08 o 
   8  14   3        5.07        0.67      3.83 o 
   9  14   3        2.15        2.10      4.17 o 
  10  14   3       39.30       40.66      7.88 o 
  -4  15   3       95.81      101.40      7.06 o 
  -3  15   3       67.15       60.67      5.40 o 
  -2  15   3      156.41      168.36      9.46 o 
  -1  15   3       94.09      120.78     10.34 o 
   0  15   3       69.05       84.84      6.02 o 
   1  15   3      982.15      958.44     26.80 o 
   2  15   3       38.45       52.32      6.86 o 
   3  15   3        0.03       -0.40      5.28 o 
   4  15   3       46.54       47.66      7.00 o 
   5  15   3       28.16       25.44      6.25 o 
   6  15   3       21.68       24.64      6.25 o 
   7  15   3      288.72      286.62     25.22 o 
   8  15   3      271.96      273.70      8.99 o 
   9  15   3      171.59      187.43      7.94 o 
  10  15   3      300.53      352.17     15.71 o 
  -3  16   3       10.50        9.66      4.61 o 
  -2  16   3        8.46       13.26      4.42 o 
  -1  16   3        0.86        8.22      4.51 o 
   0  16   3      118.20      135.23     10.03 o 
   1  16   3      166.38      203.79     11.13 o 
   2  16   3       65.75       92.41      8.89 o 
   3  16   3       27.44       36.44      6.69 o 
   4  16   3      431.19      448.50     16.50 o 
   5  16   3      427.87      422.10     15.84 o 
   6  16   3       40.57       46.38      7.22 o 
   7  16   3      120.27      122.69      9.24 o 
   8  16   3       71.01       70.00      5.51 o 
   9  16   3       47.11       64.79      5.83 o 
  -2  17   3       71.81       76.31     11.05 o 
  -1  17   3      242.52      238.68     12.76 o 
   0  17   3      770.48      782.90     24.20 o 
   1  17   3      386.30      435.34     16.46 o 
   2  17   3       98.59      110.32      9.86 o 
   3  17   3       76.65       87.83      9.07 o 
   4  17   3        1.11        1.32      5.98 o 
   5  17   3        4.55        4.49      5.90 o 
   6  17   3       65.85       92.32      9.59 o 
   7  17   3      158.07      172.94     10.78 o 
   8  17   3      197.52      214.09     12.10 o 
   0  18   3       55.61       96.37      9.95 o 
   1  18   3        0.28        6.47      6.38 o 
   2  18   3       19.65       27.81      7.04 o 
   3  18   3       91.30       97.78      9.68 o 
   4  18   3       91.15       93.86      9.86 o 
   5  18   3      454.37      497.83     18.53 o 
   6  18   3      489.67      521.46     19.01 o 
   7  18   3       32.25       42.86      7.66 o 
  -5 -17   4      770.44      855.60     26.23 o 
  -4 -17   4      282.72      323.88     14.83 o 
  -3 -17   4      232.11      241.72     12.98 o 
  -2 -17   4      364.44      393.32     16.33 o 
  -1 -17   4       14.36       22.93      7.17 o 
  -5 -16   4      163.73      189.35     11.93 o 
  -4 -16   4        2.02        3.92      5.90 o 
  -3 -16   4       23.59       24.29      6.82 o 
  -2 -16   4        5.15       14.87      6.42 o 
  -1 -16   4      420.46      460.60     17.34 o 
   0 -16   4      419.49      431.21     16.72 o 
   1 -16   4      353.89      349.42     18.97 o 
  -8 -15   4        4.14       -0.31      6.16 o 
  -7 -15   4        7.04        7.35      5.90 o 
  -5 -15   4      277.80      288.15     13.25 o 
  -4 -15   4      649.51      646.66     20.29 o 
  -3 -15   4      782.21      785.54     23.45 o 
  -2 -15   4     1133.99     1153.03     31.60 o 
  -1 -15   4     1178.04     1205.35     32.83 o 
   0 -15   4      289.48      300.10      9.22 o 
   1 -15   4      484.50      511.68     12.53 o 
   2 -15   4       73.14       69.77      5.74 o 
   3 -15   4       16.90       17.44      4.94 o 
  -9 -14   4       52.18       45.41      7.92 o 
  -8 -14   4      314.61      343.77     14.26 o 
  -7 -14   4      139.87      145.75      9.99 o 
  -6 -14   4      420.05      434.95     14.92 o 
  -5 -14   4     1400.36     1433.12     36.96 o 
  -4 -14   4     1127.61     1167.81     31.07 o 
  -3 -14   4      386.49      392.09     14.61 o 
  -2 -14   4      633.80      672.89     20.68 o 
  -1 -14   4       15.59       10.56      5.72 o 
   0 -14   4       62.51       55.10      4.91 o 
   1 -14   4      190.45      183.68      7.50 o 
   2 -14   4       75.36       91.30      6.39 o 
   3 -14   4      115.59      105.01      6.73 o 
   4 -14   4      545.81      598.30     25.00 o 
  -9 -13   4      505.29      524.50     18.22 o 
  -8 -13   4      396.48      423.90     15.75 o 
  -7 -13   4      272.10      279.87     12.19 o 
  -6 -13   4      343.63      338.49     12.76 o 
  -5 -13   4        9.82        9.54      3.59 o 
  -4 -13   4       84.81       73.27      7.88 o 
  -3 -13   4      162.94      138.84      9.29 o 
  -2 -13   4      671.69      663.73     19.98 o 
  -1 -13   4      529.98      537.70     12.03 o 
   0 -13   4      287.68      311.15      8.91 o 
   1 -13   4      562.18      555.97     12.58 o 
   2 -13   4       89.06       90.19      5.97 o 
   3 -13   4        2.95        2.89      4.44 o 
   4 -13   4      168.26      174.21      7.73 o 
   5 -13   4        7.86        6.15      4.63 o 
 -10 -12   4        3.34       -2.64      4.93 o 
  -9 -12   4       17.56       16.86      5.07 o 
  -8 -12   4        1.16       -4.32      4.32 o 
  -7 -12   4       23.25       26.18      5.85 o 
  -6 -12   4      357.35      335.72     12.67 o 
  -5 -12   4      783.14      769.74     15.00 o 
  -4 -12   4     1494.58     1447.48     24.89 o 
  -3 -12   4     1325.84     1265.42     32.39 o 
  -2 -12   4      157.15      146.26      6.15 o 
  -1 -12   4      938.64      924.22     17.30 o 
   0 -12   4       42.66       33.04      4.42 o 
   1 -12   4      120.88      113.58      5.93 o 
   2 -12   4        9.18       13.13      3.80 o 
   3 -12   4       23.46       24.67      4.26 o 
   4 -12   4       28.27       31.46      4.55 o 
   5 -12   4      345.24      346.32     10.28 o 
   6 -12   4      142.49      157.40      7.76 o 
 -10 -11   4        2.31        5.86      4.90 o 
  -9 -11   4      275.97      277.34      9.64 o 
  -8 -11   4      865.92      872.77     18.12 o 
  -7 -11   4      961.32      911.09     18.28 o 
  -6 -11   4      648.88      567.02     10.17 o 
  -5 -11   4      283.65      237.39     13.84 o 
  -4 -11   4       47.43       48.89      5.70 o 
  -3 -11   4      519.45      487.69     21.21 o 
  -2 -11   4      168.42      163.96      4.76 o 
  -1 -11   4       88.12       87.31      5.43 o 
   0 -11   4      361.66      338.23      8.77 o 
   1 -11   4      317.85      304.57      8.37 o 
   2 -11   4        2.17        0.90      4.88 o 
   3 -11   4       18.82       28.70      4.27 o 
   4 -11   4      117.17      100.59      5.96 o 
   5 -11   4      201.25      198.86      9.44 o 
   6 -11   4      221.47      230.08      8.60 o 
   7 -11   4       11.37       11.31      6.47 o 
 -11 -10   4      271.75      276.50     10.47 o 
 -10 -10   4       46.36       37.41      5.40 o 
  -9 -10   4        1.18       -4.82      6.25 o 
  -8 -10   4        2.96       -4.06      4.06 o 
  -7 -10   4        0.51       -5.46      7.99 o 
  -6 -10   4        4.58        6.83      2.76 o 
  -5 -10   4       21.52       19.71      2.87 o 
  -4 -10   4      959.54      903.13     16.34 o 
  -3 -10   4     1581.40     1686.81     22.57 o 
  -2 -10   4       64.14       53.99      2.96 o 
  -1 -10   4      548.56      572.78      9.19 o 
   0 -10   4       89.31       82.43      5.18 o 
   1 -10   4      157.62      169.32      6.95 o 
   2 -10   4       92.65      113.27      5.88 o 
   3 -10   4       87.53       73.10      5.15 o 
   4 -10   4       52.98       58.94      4.71 o 
   5 -10   4      177.90      151.69      6.89 o 
   6 -10   4      807.50      829.82     17.19 o 
   7 -10   4       28.55       31.63      4.85 o 
 -11  -9   4       26.79       25.86      5.63 o 
 -10  -9   4      151.94      148.78      7.87 o 
  -9  -9   4        3.07       -2.28      4.12 o 
  -8  -9   4      173.53      169.99      7.46 o 
  -7  -9   4     1000.47      980.23     18.89 o 
  -6  -9   4      384.27      369.75      7.53 o 
  -5  -9   4      218.75      215.40      5.64 o 
  -4  -9   4      743.50      699.56     24.90 o 
  -3  -9   4      171.31      159.66      4.51 o 
  -2  -9   4      351.60      310.66      6.07 o 
  -1  -9   4        2.44        4.60      2.09 o 
   0  -9   4      430.46      409.91      7.55 o 
   1  -9   4      725.86      671.48     13.20 o 
   2  -9   4      494.71      446.40     11.13 o 
   3  -9   4      567.21      560.00     17.07 o 
   4  -9   4       26.80       17.97      3.83 o 
   5  -9   4      146.85      168.36      7.22 o 
   6  -9   4       29.96       37.04      4.52 o 
   7  -9   4      175.99      184.34      7.67 o 
   8  -9   4       99.06      110.99      6.95 o 
 -11  -8   4      204.68      196.60      8.84 o 
 -10  -8   4       85.00       82.12      6.78 o 
  -9  -8   4       51.56       46.39      5.06 o 
  -8  -8   4       98.77      105.99      6.51 o 
  -7  -8   4      352.74      327.82      9.20 o 
  -6  -8   4      200.40      180.28      5.91 o 
  -5  -8   4      687.72      650.65     10.48 o 
  -4  -8   4      580.48      570.25      7.91 o 
  -3  -8   4     1632.54     1742.44     22.88 o 
  -2  -8   4     1247.72     1249.94     16.90 o 
  -1  -8   4     1000.46     1004.68     13.93 o 
   0  -8   4      437.96      421.76      7.09 o 
   1  -8   4      740.21      680.56     10.87 o 
   2  -8   4      236.57      195.34      8.43 o 
   3  -8   4        0.78        6.63      3.43 o 
   4  -8   4      235.40      209.92      7.48 o 
   5  -8   4      353.60      373.58      9.71 o 
   6  -8   4      558.10      590.38     13.07 o 
   7  -8   4      324.41      309.94      9.33 o 
   8  -8   4      297.82      312.33     13.44 o 
 -11  -7   4      128.78      138.22      8.05 o 
 -10  -7   4      117.68      114.59      7.04 o 
  -9  -7   4      158.99      153.83     10.98 o 
  -8  -7   4      151.24      149.04      6.93 o 
  -7  -7   4     1027.40      986.25     24.95 o 
  -6  -7   4     1948.33     1932.80     26.37 o 
  -5  -7   4      240.41      252.06      4.67 o 
  -4  -7   4       43.37       36.50      2.31 o 
  -3  -7   4     4736.26     5405.04     59.28 o 
  -2  -7   4     5122.06     5556.85     69.36 o 
  -1  -7   4     1638.18     1745.99     22.75 o 
   0  -7   4     1226.55     1257.49     16.87 o 
   1  -7   4     2604.85     2876.89     36.72 o 
   2  -7   4     2717.38     2807.36     35.94 o 
   3  -7   4     4153.59     3653.21     57.85 o 
   4  -7   4     2798.30     2649.58     61.72 o 
   5  -7   4      409.11      407.77      9.97 o 
   6  -7   4     2339.52     2283.52     38.15 o 
   7  -7   4      548.37      494.88     11.73 o 
   8  -7   4       67.39       78.52      5.52 o 
   9  -7   4      203.61      206.18      8.54 o 
 -11  -6   4      809.76      797.93     26.45 o 
 -10  -6   4      322.70      314.80      9.73 o 
  -9  -6   4       46.43       45.56      4.88 o 
  -8  -6   4      463.07      435.56     10.77 o 
  -7  -6   4     1151.02     1095.73     31.57 o 
  -6  -6   4       10.40        7.36      2.35 o 
  -5  -6   4        5.44       10.14      1.69 o 
  -4  -6   4       32.62       40.74      1.93 o 
  -3  -6   4     3778.36     3831.37     44.41 o 
  -2  -6   4     5736.26     6788.35     74.03 o 
  -1  -6   4     4161.57     4139.94     51.88 o 
   0  -6   4     1784.79     1787.08     23.19 o 
   1  -6   4     6540.98     6819.18     84.81 o 
   2  -6   4     3689.68     3957.52     49.83 o 
   3  -6   4     4360.64     4352.45     54.84 o 
   4  -6   4     3353.62     3160.10     68.14 o 
   5  -6   4       19.38       17.54      3.46 o 
   6  -6   4        8.99       13.75      3.62 o 
   7  -6   4       44.17       49.11      6.07 o 
   8  -6   4        9.74       17.85      4.01 o 
   9  -6   4      129.10      143.83      7.11 o 
 -11  -5   4      314.53      344.55     10.65 o 
 -10  -5   4      172.60      184.12      7.89 o 
  -9  -5   4       51.35       40.92      4.71 o 
  -8  -5   4        0.49        1.76      3.61 o 
  -7  -5   4       66.36       62.15      8.69 o 
  -6  -5   4     2725.97     2677.90     30.22 o 
  -5  -5   4     4800.38     5096.90     55.93 o 
  -4  -5   4     2447.76     2537.34     28.38 o 
  -3  -5   4     3707.88     3915.83     43.09 o 
  -2  -5   4     6899.47     7902.33     85.90 o 
  -1  -5   4    11674.54    13356.35    164.84 o 
   0  -5   4    10009.87    11437.81    141.30 o 
   1  -5   4      113.10      106.74      3.50 o 
   2  -5   4      235.13      304.96      5.64 o 
   3  -5   4      493.83      401.71      9.13 o 
   4  -5   4      259.84      256.01      6.28 o 
   6  -5   4       92.86       91.47      5.62 o 
   7  -5   4      199.61      184.81      6.92 o 
   8  -5   4      412.47      397.89     10.22 o 
   9  -5   4       65.09       65.20      5.12 o 
  10  -5   4      366.72      384.57     10.95 o 
 -12  -4   4        1.41        1.63      7.44 o 
 -11  -4   4      209.74      210.99      8.79 o 
 -10  -4   4      305.18      310.47      9.51 o 
  -9  -4   4      297.55      279.85      8.89 o 
  -8  -4   4      851.70      791.43     15.83 o 
  -7  -4   4     1178.03     1127.41     16.10 o 
  -6  -4   4     1491.56     1419.34     16.74 o 
  -5  -4   4     1068.64     1049.35     12.58 o 
  -4  -4   4     8539.33     9331.02    104.06 o 
  -3  -4   4     2068.76     2399.17     26.73 o 
  -2  -4   4     9379.47    10665.27    115.40 o 
  -1  -4   4     1649.22     1520.24     17.23 o 
   0  -4   4       16.81       25.08      1.81 o 
   1  -4   4     2068.51     2168.94     27.67 o 
   2  -4   4       55.35       66.84      3.30 o 
   3  -4   4      186.54      138.33      9.01 o 
   4  -4   4     2574.59     2586.10     33.22 o 
   5  -4   4      571.49      533.02      8.62 o 
   6  -4   4      721.18      712.36     13.97 o 
   7  -4   4       44.63       54.50      4.43 o 
   8  -4   4      147.88      155.53      9.68 o 
   9  -4   4       63.72       62.77      5.02 o 
  10  -4   4       43.73       71.16      7.83 o 
 -11  -3   4       26.73       47.23      5.41 o 
 -10  -3   4      802.81      797.37     16.74 o 
  -9  -3   4      692.38      687.15     14.54 o 
  -8  -3   4       36.67       25.80      3.94 o 
  -7  -3   4      520.83      478.41      8.37 o 
  -6  -3   4      711.56      703.47     10.31 o 
  -5  -3   4      518.63      522.45      9.31 o 
  -4  -3   4       79.16       78.68      4.73 o 
  -3  -3   4      220.36      266.76      4.23 o 
  -2  -3   4        8.93        9.41      1.61 o 
  -1  -3   4    11875.53    13072.55    158.39 o 
   0  -3   4      112.73      147.20      3.17 o 
   1  -3   4     1172.41     1259.21     24.89 o 
   2  -3   4      617.95      624.73      9.00 o 
   3  -3   4     2255.30     2171.03     27.84 o 
   4  -3   4      528.24      613.85     10.97 o 
   5  -3   4      382.81      365.48     15.84 o 
   6  -3   4      403.65      358.87     11.57 o 
   7  -3   4      255.27      233.51      8.31 o 
   8  -3   4       76.38       74.65      5.36 o 
   9  -3   4      118.15      135.11      6.60 o 
  10  -3   4      131.88      142.91     13.58 o 
 -11  -2   4       86.60       97.85      6.77 o 
 -10  -2   4       20.98       18.74      4.49 o 
  -9  -2   4      236.99      228.48     10.74 o 
  -8  -2   4      440.55      427.03      9.50 o 
  -7  -2   4      127.16      113.95     11.64 o 
  -6  -2   4      605.32      656.41      9.70 o 
  -5  -2   4     2978.15     3102.14     39.20 o 
  -4  -2   4     2276.89     2196.68     27.93 o 
  -3  -2   4      888.04      835.41     11.19 o 
  -2  -2   4      680.63      774.64      9.62 o 
  -1  -2   4     4377.36     4839.18     52.66 o 
   0  -2   4        1.22        4.01      0.85 o 
   1  -2   4     5600.79     6466.96     96.66 o 
   2  -2   4       75.41       80.24      2.79 o 
   3  -2   4      297.11      306.33      5.50 o 
   4  -2   4     2857.86     2856.35     36.36 o 
   5  -2   4      323.72      309.33     15.97 o 
   6  -2   4     1673.15     1648.92     22.17 o 
   7  -2   4      407.55      392.59     12.40 o 
   8  -2   4      472.21      448.19     28.32 o 
   9  -2   4      677.11      684.55     19.98 o 
  10  -2   4      283.30      246.23      8.40 o 
 -11  -1   4      111.31      118.29     11.40 o 
 -10  -1   4      203.97      205.55     11.22 o 
  -9  -1   4       51.08       63.54      5.24 o 
  -8  -1   4      448.53      454.23      9.83 o 
  -7  -1   4        1.85        0.85      2.68 o 
  -6  -1   4     1849.71     1875.09     24.47 o 
  -5  -1   4     1102.35     1133.32     15.17 o 
  -4  -1   4     4682.88     5484.82     68.27 o 
  -3  -1   4     1319.39     1340.78     17.31 o 
  -2  -1   4      715.64      722.79     11.74 o 
  -1  -1   4    20090.51    21636.31    323.25 o 
   0  -1   4        0.49        9.61      1.50 o 
   1  -1   4      777.86      775.52     10.27 o 
   2  -1   4       93.07       81.66      5.43 o 
   3  -1   4      716.11      803.22     11.12 o 
   4  -1   4      734.90      779.95     14.94 o 
   5  -1   4     2173.60     2274.08     29.40 o 
   6  -1   4        1.96        3.06      2.44 o 
   7  -1   4      869.55      953.88     14.00 o 
   8  -1   4      169.11      158.95      5.21 o 
   9  -1   4       33.52       29.66      3.55 o 
  10  -1   4        8.22        0.35      4.93 o 
  -9   0   4      998.19      982.35     17.92 o 
  -8   0   4       40.96       29.92      3.55 o 
  -7   0   4      124.23      120.02      5.26 o 
  -6   0   4      286.53      261.55      6.66 o 
  -5   0   4       10.84        0.05      1.51 o 
  -4   0   4      560.05      544.58      7.94 o 
  -3   0   4      372.34      357.69      5.45 o 
  -2   0   4      206.82      226.43      4.64 o 
  -1   0   4      668.12      684.88     11.02 o 
   0   0   4     8718.24     9484.91    178.33 o 
   2   0   4     4587.84     5009.03     62.95 o 
   3   0   4     4165.71     4426.07     56.84 o 
   4   0   4       69.20       99.45      3.56 o 
   5   0   4       21.83        6.90      2.29 o 
   6   0   4      325.16      314.60      7.48 o 
   7   0   4      260.10      233.77      6.86 o 
   8   0   4      874.37      841.26     29.11 o 
   9   0   4      393.52      398.37      8.03 o 
  10   0   4        2.26        5.41      3.67 o 
 -10   1   4        3.76        1.01      5.28 o 
  -9   1   4        5.14       10.74      4.97 o 
  -8   1   4      305.64      269.91      7.62 o 
  -7   1   4      435.23      433.95      9.48 o 
  -6   1   4       17.03       26.05      2.89 o 
  -5   1   4      105.96      119.52      4.49 o 
  -4   1   4      244.13      174.15      4.94 o 
  -3   1   4       75.91       65.34      2.59 o 
  -2   1   4      262.71      206.20      4.29 o 
  -1   1   4    11152.89    11861.07    177.57 o 
   0   1   4      171.13      114.29      2.35 o 
   1   1   4      133.81      110.50      5.51 o 
   2   1   4       46.25       41.56      4.46 o 
   3   1   4      727.31      839.51      9.82 o 
   4   1   4      115.80      100.57      3.69 o 
   5   1   4        1.40        5.73      1.85 o 
   6   1   4       70.96       67.02      3.17 o 
   7   1   4      321.21      300.26      6.26 o 
   8   1   4        1.42        1.11      2.07 o 
   9   1   4       28.20       23.89      5.19 o 
  10   1   4        1.21        0.55      3.44 o 
  11   1   4        4.49        2.07      5.46 o 
 -10   2   4       42.21       59.06      7.00 o 
  -9   2   4        7.25        7.39      5.41 o 
  -8   2   4      629.02      635.83     18.31 o 
  -7   2   4      153.28      136.55      5.59 o 
  -6   2   4       64.69       71.57      3.60 o 
  -5   2   4     2168.35     2307.06     41.76 o 
  -4   2   4      191.90      198.51      4.12 o 
  -3   2   4       30.55       51.31      2.73 o 
  -2   2   4       78.90       79.88      2.20 o 
  -1   2   4     3066.57     3122.51     38.97 o 
   0   2   4     4443.28     5086.91     63.13 o 
   1   2   4      442.61      587.37     12.25 o 
   2   2   4    11007.29    13396.73    145.84 o 
   3   2   4      424.44      492.62      6.23 o 
   4   2   4      309.75      313.71      4.81 o 
   5   2   4      354.74      419.17      5.94 o 
   6   2   4        3.79        6.49      3.11 o 
   7   2   4      100.31       96.90      3.46 o 
   8   2   4       98.12       88.27      4.94 o 
   9   2   4       60.04       62.86      5.18 o 
  10   2   4        2.57       -3.43      3.43 o 
  12   2   4       47.45       56.72      7.92 o 
 -10   3   4       74.44       84.75      8.18 o 
  -9   3   4        0.44        1.23      5.15 o 
  -8   3   4        0.44        2.99      4.84 o 
  -7   3   4       12.00       10.52      4.93 o 
  -6   3   4       12.26       13.40      2.50 o 
  -5   3   4       40.38       43.42      2.42 o 
  -4   3   4       48.78       37.22      1.94 o 
  -3   3   4      563.49      536.29      9.10 o 
  -2   3   4     2601.91     2680.76     33.70 o 
  -1   3   4     2850.39     2941.00     36.79 o 
   0   3   4     1821.86     2042.62     25.70 o 
   1   3   4      327.05      329.81      6.15 o 
   2   3   4      959.46     1001.55     12.97 o 
   3   3   4     4680.32     5197.96     56.69 o 
   4   3   4     1436.10     1742.09     19.67 o 
   5   3   4      109.92      146.02      3.30 o 
   6   3   4      176.57      167.19      3.70 o 
   7   3   4      327.80      325.76      5.52 o 
   8   3   4      111.77       97.30      4.33 o 
   9   3   4       53.03       60.36      8.47 o 
  10   3   4       14.19        9.67      3.75 o 
  11   3   4        7.55        5.37      6.12 o 
  12   3   4        0.46       -5.90      5.90 o 
 -10   4   4        5.56       -0.18      5.94 o 
  -9   4   4        0.83        3.92      5.50 o 
  -8   4   4      112.47      109.31      8.49 o 
  -7   4   4      235.76      236.70      9.37 o 
  -6   4   4       20.98       14.86      2.97 o 
  -5   4   4     1136.07     1127.35     24.96 o 
  -4   4   4      844.41      909.38     13.20 o 
  -3   4   4      196.96      235.11      4.37 o 
  -2   4   4     3544.02     4043.29     50.49 o 
  -1   4   4     4347.95     5017.17     62.37 o 
   0   4   4       29.45       28.89      1.36 o 
   1   4   4    11739.25    13465.25    166.64 o 
   2   4   4      198.06      216.25      6.40 o 
   3   4   4       13.49       28.01      1.86 o 
   4   4   4     4319.92     5263.95     57.54 o 
   5   4   4     1654.60     1738.64     23.27 o 
   6   4   4      618.43      651.05     12.02 o 
   7   4   4        8.57        1.16      3.24 o 
   8   4   4       84.53       87.62      7.42 o 
   9   4   4       26.20       27.20      3.10 o 
  10   4   4        4.10        3.03      2.86 o 
  11   4   4        4.57       -0.66      5.85 o 
 -10   5   4        5.38        1.67      6.38 o 
  -9   5   4       73.21       74.28      7.70 o 
  -8   5   4       36.56       43.21      6.56 o 
  -7   5   4       56.69       66.74     10.52 o 
  -6   5   4       26.77       22.11      3.22 o 
  -5   5   4       47.79       68.03      5.94 o 
  -4   5   4     1608.32     1611.58     32.01 o 
  -3   5   4     2260.79     2337.23     46.69 o 
  -2   5   4      530.58      443.91      8.67 o 
  -1   5   4        8.13       16.74      2.19 o 
   0   5   4      458.09      436.01      6.23 o 
   1   5   4     2972.91     3195.31     52.54 o 
   2   5   4     2633.11     3019.68     46.09 o 
   3   5   4     2249.23     2622.74     41.07 o 
   4   5   4      840.15      785.68     16.87 o 
   5   5   4      274.61      291.55      5.75 o 
   6   5   4     1251.19     1484.44     27.78 o 
   7   5   4      137.70      142.37      4.74 o 
   8   5   4      108.07      125.03      4.96 o 
   9   5   4       15.84       20.01      3.04 o 
  10   5   4      185.45      199.09      6.07 o 
  11   5   4      300.86      286.69     13.25 o 
  12   5   4      334.10      355.34     15.27 o 
 -10   6   4        2.17       -3.65      6.29 o 
  -9   6   4       38.97       28.43      6.69 o 
  -7   6   4      410.32      353.39     17.89 o 
  -6   6   4     1510.39     1445.79     79.21 o 
  -5   6   4      489.79      488.71     20.07 o 
  -4   6   4     1484.14     1399.40     34.63 o 
  -3   6   4        1.88        6.13      3.54 o 
  -2   6   4     3095.60     2921.35     85.28 o 
  -1   6   4       87.93      130.17      4.59 o 
   0   6   4       31.44       49.53      3.04 o 
   1   6   4     1903.31     1967.47     30.95 o 
   2   6   4     1492.26     1956.96     29.64 o 
   3   6   4     1350.40     1553.16     25.44 o 
   4   6   4     3159.06     3559.95     46.04 o 
   5   6   4      198.62      246.62      5.40 o 
   6   6   4       30.60       28.21      2.60 o 
   7   6   4     1886.62     1965.54     26.82 o 
   8   6   4      975.70     1002.56     15.22 o 
   9   6   4      441.92      418.21      8.47 o 
  10   6   4      289.42      310.74      7.50 o 
  11   6   4      302.60      293.49      9.49 o 
  12   6   4      156.82      172.46     11.93 o 
  -9   7   4      131.04       97.25      9.68 o 
  -7   7   4       16.31       21.76      3.70 o 
  -6   7   4        2.74       19.41      5.41 o 
  -5   7   4     1027.61      833.82     36.17 o 
  -4   7   4     1703.57     1582.97     26.51 o 
  -3   7   4      782.53      739.62     13.61 o 
  -2   7   4      192.38      161.27      7.59 o 
  -1   7   4      565.36      590.33     10.96 o 
   0   7   4      591.27      736.95     12.96 o 
   1   7   4     1571.71     1528.39     24.56 o 
   2   7   4     4450.50     5219.37     80.34 o 
   3   7   4     2085.23     2095.82     46.43 o 
   4   7   4     2138.68     2152.17     34.39 o 
   5   7   4      372.08      340.89      6.51 o 
   6   7   4     1833.49     1951.45     26.50 o 
   7   7   4       82.40       59.62      5.54 o 
   8   7   4      391.32      379.34     11.63 o 
   9   7   4       49.31       42.05      3.64 o 
  10   7   4        3.45       17.60      7.74 o 
  11   7   4       40.76       65.05      5.68 o 
  12   7   4       88.14      117.36     10.91 o 
  -9   8   4       81.56       85.28      8.93 o 
  -6   8   4        0.90       19.36      5.72 o 
  -5   8   4        0.44        7.27      3.16 o 
  -4   8   4        2.74       16.68      5.37 o 
  -3   8   4      524.88      523.73     10.78 o 
  -2   8   4      738.39      700.82     13.05 o 
  -1   8   4      131.91      151.55      5.18 o 
   0   8   4     6053.07     5702.57     97.27 o 
   1   8   4      626.91      617.34     11.15 o 
   2   8   4     2558.45     2385.94     30.37 o 
   3   8   4       24.57       31.16      5.21 o 
   4   8   4      641.09      657.01     27.02 o 
   5   8   4      234.44      245.66      6.70 o 
   6   8   4       22.34       31.35      3.08 o 
   7   8   4      189.65      177.68      5.80 o 
   8   8   4      859.26      893.68     14.17 o 
   9   8   4      560.45      553.50     10.27 o 
  10   8   4      976.79     1018.78     16.23 o 
  11   8   4      963.01      944.99     19.44 o 
  12   8   4      341.17      371.27     11.52 o 
  -8   9   4        6.43       13.33      5.98 o 
  -7   9   4      186.99      213.05      7.64 o 
  -6   9   4      381.56      385.41      9.79 o 
  -5   9   4      484.01      475.57     10.79 o 
  -4   9   4        8.82        8.60      4.18 o 
  -3   9   4     3631.41     3371.70     53.60 o 
  -2   9   4     1866.55     1813.11     29.89 o 
  -1   9   4      846.51      790.84     14.45 o 
   0   9   4       18.43       20.41      2.71 o 
   1   9   4       86.04       83.26     11.75 o 
   2   9   4       27.43       31.39      2.05 o 
   3   9   4     1715.59     1775.57     28.79 o 
   4   9   4      116.39      114.14      5.04 o 
   5   9   4     1088.13     1194.74     20.52 o 
   6   9   4     2736.14     2877.01     46.12 o 
   7   9   4     3628.62     3845.19     50.56 o 
   8   9   4     2227.23     2344.08     32.11 o 
   9   9   4     1381.44     1388.26     20.54 o 
  10   9   4      334.86      353.14      8.31 o 
  11   9   4       65.00       59.59      5.84 o 
  12   9   4        3.53       -4.95      4.95 o 
  -7  10   4      418.51      412.14     10.68 o 
  -6  10   4      250.76      258.26      8.19 o 
  -5  10   4      630.71      620.82     13.21 o 
  -4  10   4      144.26      121.71      5.96 o 
  -3  10   4        6.75       33.18      5.81 o 
  -2  10   4      184.87      216.09     39.49 o 
  -1  10   4      257.78      282.93     23.94 o 
   0  10   4     2047.09     2001.14     32.54 o 
   1  10   4     2601.91     2515.31     46.07 o 
   2  10   4     2800.80     2809.36     35.75 o 
   3  10   4     6307.05     6653.26    102.52 o 
   4  10   4     3976.79     4070.57     63.75 o 
   5  10   4     5630.75     5710.84     88.72 o 
   6  10   4     3694.98     3870.07     86.87 o 
   7  10   4      443.93      441.04     11.07 o 
   8  10   4     1316.40     1307.98     19.44 o 
   9  10   4       14.61       14.28      3.38 o 
  10  10   4      138.01      136.20      6.06 o 
  11  10   4      127.12      146.91      8.65 o 
  12  10   4       96.40      103.46      7.66 o 
  -7  11   4        8.58       25.13      6.64 o 
  -6  11   4      230.35      264.06      8.55 o 
  -5  11   4      221.20      254.35     23.10 o 
  -4  11   4      467.76      450.57     10.75 o 
  -3  11   4      335.67      332.47      8.90 o 
  -2  11   4     1375.45     1370.59     23.84 o 
  -1  11   4     2616.88     2515.97     64.86 o 
   0  11   4     3063.74     3047.60     48.54 o 
   1  11   4     3266.76     3102.56    220.91 o 
   2  11   4     3177.00     3029.44    182.95 o 
   3  11   4     2603.69     2476.40     95.45 o 
   4  11   4     4063.68     4225.60     79.41 o 
   5  11   4      757.16      768.86     14.62 o 
   6  11   4       30.04       17.60      3.54 o 
   7  11   4      194.19      194.89      7.09 o 
   8  11   4      123.46      127.80      6.57 o 
   9  11   4      508.30      548.53     12.52 o 
  10  11   4      680.00      698.41     12.66 o 
  11  11   4      652.86      678.28     15.98 o 
  -7  12   4      430.39      428.57     16.94 o 
  -6  12   4     1132.99     1143.51     21.91 o 
  -5  12   4      627.20      586.06     13.38 o 
  -4  12   4      773.58      730.26     15.11 o 
  -3  12   4     1416.67     1415.94     37.93 o 
  -2  12   4      362.48      381.66     10.72 o 
  -1  12   4     2066.74     2119.16     35.09 o 
   0  12   4        0.61        0.26      4.80 o 
   1  12   4       26.49        9.64      4.49 o 
   2  12   4      177.76      191.35     15.95 o 
   3  12   4      643.52      598.54     11.96 o 
   4  12   4       12.72       10.34      3.23 o 
   5  12   4      243.04      231.89      7.23 o 
   6  12   4       15.60       15.77      3.64 o 
   7  12   4      394.43      374.07      9.61 o 
   8  12   4      729.99      704.61     14.66 o 
   9  12   4      530.77      543.11     12.50 o 
  10  12   4      242.17      234.67      8.60 o 
  11  12   4       67.44       78.51      9.15 o 
  -6  13   4      371.77      387.30     11.01 o 
  -5  13   4      162.15      205.76     12.17 o 
  -4  13   4        0.24        2.04      7.39 o 
  -3  13   4      519.24      502.15     11.81 o 
  -2  13   4      121.74      144.58     16.92 o 
  -1  13   4       52.54       54.03      4.62 o 
   0  13   4        2.83        7.73      3.51 o 
   1  13   4        5.11        6.33      3.24 o 
   2  13   4       59.04       80.05      7.88 o 
   3  13   4      906.58      890.01     24.47 o 
   4  13   4      107.64       96.90      8.85 o 
   5  13   4      176.36      161.95     19.98 o 
   6  13   4      363.01      350.76      9.19 o 
   7  13   4        4.71       -2.19      3.57 o 
   8  13   4       77.39       78.26      5.64 o 
   9  13   4       96.82      106.40      8.25 o 
  10  13   4       84.22       97.38      9.24 o 
  11  13   4      187.36      205.33     13.16 o 
  -5  14   4       63.17       67.30      5.77 o 
  -4  14   4      266.99      251.24      8.84 o 
  -3  14   4       91.14       89.68      6.36 o 
  -2  14   4      145.27      138.40      6.61 o 
  -1  14   4       55.31       73.76      4.95 o 
   0  14   4      129.86      135.54      6.39 o 
   1  14   4        8.17        8.76      5.37 o 
   2  14   4      125.20      124.80      8.89 o 
   3  14   4      213.74      232.66     11.22 o 
   4  14   4       82.41       80.57      7.61 o 
   5  14   4        1.81       -2.99      5.10 o 
   6  14   4      283.26      285.77      8.40 o 
   7  14   4      725.09      780.55     47.46 o 
   8  14   4      241.11      255.95      9.99 o 
   9  14   4      272.33      285.97      9.28 o 
  10  14   4      433.48      454.05     17.56 o 
  -4  15   4       16.56       12.73      5.48 o 
  -3  15   4       59.88       69.83      5.57 o 
  -2  15   4      122.88      124.29      6.69 o 
  -1  15   4      285.02      276.05     10.78 o 
   0  15   4      410.15      427.93     13.22 o 
   1  15   4       80.19       75.60      8.23 o 
   2  15   4        3.46        2.33      5.28 o 
   3  15   4      338.99      343.86     13.55 o 
   4  15   4      551.85      559.35     18.39 o 
   5  15   4      578.35      585.31     18.83 o 
   6  15   4      142.27      163.70     10.21 o 
   7  15   4       68.02       66.19      5.12 o 
   8  15   4       51.19       57.18      5.23 o 
   9  15   4       28.43       40.30      5.41 o 
  10  15   4       44.93       69.66      8.85 o 
  -3  16   4      144.62      147.08      8.71 o 
  -2  16   4      106.46      133.21     10.03 o 
  -1  16   4      541.73      575.17     13.23 o 
   0  16   4      358.66      417.96     15.71 o 
   1  16   4      765.50      731.63     22.31 o 
   2  16   4      466.22      479.26     17.03 o 
   3  16   4       80.11       71.11      7.57 o 
   4  16   4       84.64       87.83      9.24 o 
   5  16   4      657.01      674.21     21.34 o 
   6  16   4      113.45      123.13      9.55 o 
   7  16   4       62.72       68.52      7.52 o 
   8  16   4       85.05       90.58      6.17 o 
   9  16   4      169.79      186.53      8.27 o 
  -2  17   4       86.90      104.21      6.95 o 
  -1  17   4        1.86        5.06      6.38 o 
   0  17   4        1.49       21.83      6.86 o 
   1  17   4      105.50      117.54      9.81 o 
   2  17   4      283.93      275.25     12.94 o 
   3  17   4      124.86      114.02      9.68 o 
   4  17   4      156.92      154.94     10.69 o 
   5  17   4      471.68      506.02     18.22 o 
   6  17   4      449.37      453.30     17.03 o 
   7  17   4       81.83       89.68      8.89 o 
   8  17   4       87.39       92.37      9.77 o 
   0  18   4      603.94      638.87     21.56 o 
   1  18   4      402.50      449.95     17.43 o 
   2  18   4       82.81      114.41      9.99 o 
   3  18   4       63.99       84.53      8.89 o 
   4  18   4       84.94      138.26     10.96 o 
   5  18   4        0.90        8.41      6.60 o 
   6  18   4      413.24      441.15     17.16 o 
   7  18   4      105.45      108.78      9.86 o 
   3  19   4      163.12      165.28     12.01 o 
   4  19   4      493.66      532.11     19.67 o 
   5  19   4      456.99      510.51     19.32 o 
  -4 -17   5      174.28      183.02     12.01 o 
  -3 -17   5       73.77       96.33      9.42 o 
  -2 -17   5      342.43      394.73     16.46 o 
  -4 -16   5      672.05      676.32     21.61 o 
  -3 -16   5      224.31      234.46     12.32 o 
  -2 -16   5      688.54      777.88     24.25 o 
  -1 -16   5      173.64      198.73     11.84 o 
   0 -16   5       71.99       71.90      8.36 o 
   1 -16   5       98.22      111.47      7.37 o 
  -8 -15   5      334.58      387.95     15.49 o 
  -4 -15   5      131.72      127.66      9.42 o 
  -3 -15   5       79.07       93.95      9.02 o 
  -2 -15   5        2.01       -2.24      5.59 o 
  -1 -15   5        9.27        7.48      6.03 o 
   0 -15   5       16.36       26.64      6.03 o 
   1 -15   5      215.43      202.61      8.07 o 
   2 -15   5      193.62      199.69      8.40 o 
  -8 -14   5       59.14       76.70      8.14 o 
  -7 -14   5        3.59       -3.56      5.46 o 
  -6 -14   5        0.24        2.64      5.19 o 
  -5 -14   5      272.96      256.82     12.32 o 
  -4 -14   5      269.58      275.39     12.10 o 
  -3 -14   5       27.04       34.72      6.25 o 
  -2 -14   5       21.90       36.35      6.38 o 
  -1 -14   5      452.17      449.43     16.19 o 
   0 -14   5      917.05      945.55     18.56 o 
   1 -14   5      307.02      295.99      9.26 o 
   2 -14   5       79.89       68.89      5.49 o 
   3 -14   5      219.25      219.80     10.56 o 
   4 -14   5       73.29       70.28      8.76 o 
  -9 -13   5       56.31       59.80      8.05 o 
  -8 -13   5       14.20        8.10      6.12 o 
  -7 -13   5       65.41       56.94      6.82 o 
  -6 -13   5      190.81      198.90     10.39 o 
  -5 -13   5      200.81      185.54      7.02 o 
  -4 -13   5      865.77      878.61     24.51 o 
  -3 -13   5      152.67      166.56      9.95 o 
  -2 -13   5      304.82      295.14     12.10 o 
  -1 -13   5        3.53        2.38      6.27 o 
   0 -13   5        5.08        9.87      3.83 o 
   1 -13   5       23.22       20.16      4.26 o 
   2 -13   5        4.46        0.40      5.13 o 
   3 -13   5        1.40        3.71      3.93 o 
   4 -13   5      143.28      144.11      7.46 o 
   5 -13   5      320.22      372.61     11.35 o 
 -10 -12   5       15.11       10.69      5.21 o 
  -9 -12   5      249.96      253.79     10.10 o 
  -8 -12   5      330.49      300.21     10.65 o 
  -7 -12   5      188.22      194.55     10.39 o 
  -6 -12   5      104.02       96.68      8.27 o 
  -5 -12   5      170.37      148.50      6.29 o 
  -4 -12   5      736.50      751.18     18.00 o 
  -3 -12   5      161.22      163.13      9.59 o 
  -2 -12   5       38.51       31.40      4.16 o 
  -1 -12   5      431.91      443.80     10.37 o 
   0 -12   5      318.08      309.30      8.66 o 
   1 -12   5      174.26      171.43      8.32 o 
   2 -12   5      198.32      187.23      7.32 o 
   3 -12   5      125.33      118.09      6.56 o 
   4 -12   5       16.47       20.22      4.43 o 
   5 -12   5       18.18       13.33      4.60 o 
   6 -12   5      172.09      169.11     11.13 o 
 -10 -11   5       24.47       12.93      5.23 o 
  -9 -11   5      157.62      142.09      7.87 o 
  -8 -11   5      151.95      128.17      7.46 o 
  -7 -11   5      507.08      485.21     12.07 o 
  -6 -11   5      153.48      144.44      6.97 o 
  -5 -11   5     1050.65      984.48     18.00 o 
  -4 -11   5      287.20      275.75      7.61 o 
  -3 -11   5     1493.24     1511.28     25.57 o 
  -2 -11   5        7.10        4.22      3.20 o 
  -1 -11   5        0.69        4.18      3.31 o 
   0 -11   5        6.05        6.40      3.39 o 
   1 -11   5      137.83      144.98      7.13 o 
   2 -11   5      114.74      118.29      7.88 o 
   3 -11   5       93.95       82.01      5.48 o 
   4 -11   5      106.14       87.68      6.02 o 
   5 -11   5      677.29      689.98     15.12 o 
   6 -11   5      200.47      174.37      7.84 o 
 -11 -10   5       91.69       75.65     10.74 o 
 -10 -10   5      118.53      118.64      7.72 o 
  -9 -10   5      189.15      189.21      8.36 o 
  -8 -10   5      481.73      446.37     17.47 o 
  -7 -10   5     1875.59     1773.30     31.16 o 
  -6 -10   5       62.86       58.89      4.84 o 
  -5 -10   5       22.13       29.20      3.06 o 
  -4 -10   5        1.30       -0.53      3.92 o 
  -3 -10   5      274.20      247.64      5.86 o 
  -2 -10   5      766.52      730.91     23.45 o 
  -1 -10   5      503.47      515.81      8.70 o 
   0 -10   5      716.80      667.86     19.65 o 
   1 -10   5      762.79      700.68     13.98 o 
   2 -10   5      802.03      738.64     14.81 o 
   3 -10   5        3.63        1.28      3.51 o 
   4 -10   5       94.34       89.94      5.85 o 
   5 -10   5      250.93      238.39      8.20 o 
   6 -10   5      104.59      114.07      6.67 o 
   7 -10   5        2.53       -1.42      4.18 o 
 -11  -9   5      193.27      199.98      9.22 o 
 -10  -9   5       26.86       20.29      5.01 o 
  -9  -9   5       17.77       13.63      5.87 o 
  -8  -9   5      140.61      117.19      6.85 o 
  -7  -9   5      211.07      219.77      8.45 o 
  -6  -9   5     1485.73     1436.07     25.52 o 
  -5  -9   5      437.78      447.54      8.34 o 
  -4  -9   5      877.00      877.65     13.38 o 
  -3  -9   5     1568.09     1715.42     22.83 o 
  -2  -9   5      352.68      348.78      6.56 o 
  -1  -9   5        7.85        8.20      2.27 o 
   0  -9   5        4.48        8.79      2.25 o 
   1  -9   5        7.82       11.68      4.80 o 
   2  -9   5      329.54      308.45      8.35 o 
   3  -9   5      107.44      123.42      6.09 o 
   4  -9   5     1071.38     1026.45     19.33 o 
   5  -9   5      737.72      665.05     14.16 o 
   6  -9   5      898.61      851.61     17.27 o 
   7  -9   5      312.35      297.39      9.37 o 
   8  -9   5      473.13      447.95     11.98 o 
 -11  -8   5       60.42       63.28      6.15 o 
 -10  -8   5        0.42       -1.88      4.32 o 
  -9  -8   5       94.02       99.50      6.63 o 
  -8  -8   5      611.59      591.10     13.42 o 
  -7  -8   5     1591.46     1581.34     27.91 o 
  -6  -8   5        3.81        2.84      3.51 o 
  -5  -8   5      214.61      230.17      5.63 o 
  -4  -8   5       20.22       13.34      2.05 o 
  -3  -8   5      150.91      179.62      6.44 o 
  -2  -8   5      467.77      499.62      8.06 o 
  -1  -8   5     1076.19     1012.36     14.14 o 
   0  -8   5      481.23      439.40      7.40 o 
   1  -8   5      516.95      466.11      7.82 o 
   2  -8   5     2764.59     2674.08     43.21 o 
   3  -8   5     4088.24     3854.67     61.27 o 
   4  -8   5      146.23      115.21      5.93 o 
   5  -8   5      526.33      494.61     19.25 o 
   6  -8   5     1230.20     1176.33     21.85 o 
   7  -8   5      454.30      411.26     12.10 o 
   8  -8   5       79.95       72.45      5.71 o 
 -11  -7   5      427.88      461.19     12.73 o 
 -10  -7   5      234.91      227.46      8.64 o 
  -9  -7   5       15.60       18.84      4.34 o 
  -8  -7   5      160.18      156.96      7.16 o 
  -7  -7   5      166.03      136.12      6.61 o 
  -6  -7   5      113.45      110.82      6.06 o 
  -5  -7   5      544.50      454.09      6.70 o 
  -4  -7   5      401.42      372.87      5.82 o 
  -3  -7   5      804.99      811.08     10.24 o 
  -2  -7   5     2414.89     2445.43     31.66 o 
  -1  -7   5      564.13      439.94      8.21 o 
   0  -7   5     1226.36     1233.89     16.68 o 
   1  -7   5      441.62      435.65      7.25 o 
   2  -7   5      475.51      410.96      7.05 o 
   3  -7   5      959.32      817.83     15.43 o 
   4  -7   5      781.60      833.90     24.55 o 
   5  -7   5      420.97      401.63      9.94 o 
   7  -7   5      391.21      349.20      9.68 o 
   8  -7   5      190.90      188.56      7.92 o 
   9  -7   5      675.29      726.81     16.21 o 
 -11  -6   5        1.15        2.13      5.79 o 
 -10  -6   5       28.20       37.02      4.89 o 
  -9  -6   5      143.26      117.01      6.79 o 
  -8  -6   5       14.27       15.14      4.06 o 
  -7  -6   5      830.66      755.20     18.53 o 
  -6  -6   5     2736.11     2734.43     44.70 o 
  -5  -6   5     1911.18     1915.76     22.01 o 
  -4  -6   5      727.08      658.57      8.55 o 
  -3  -6   5      872.93      863.57     10.64 o 
  -2  -6   5     7197.59     7820.33     85.09 o 
  -1  -6   5        3.75        9.81      1.78 o 
   0  -6   5      218.06      274.36      5.20 o 
   1  -6   5       19.56       37.06      2.15 o 
   2  -6   5        9.27        9.58      2.77 o 
   3  -6   5      196.59      239.06     12.68 o 
   4  -6   5     2619.71     2472.35     55.75 o 
   5  -6   5       68.80       79.77      5.49 o 
   6  -6   5      343.66      321.92      8.82 o 
   7  -6   5     1151.67     1087.51     20.36 o 
   8  -6   5      130.79       97.37      6.56 o 
   9  -6   5      248.75      256.20     11.11 o 
 -11  -5   5       63.25       70.57      5.91 o 
 -10  -5   5      491.87      481.18     12.23 o 
  -9  -5   5     1007.58      980.91     19.25 o 
  -8  -5   5      102.01       91.50      6.13 o 
  -7  -5   5     1122.94     1068.60     19.77 o 
  -6  -5   5     1538.85     1430.17     61.37 o 
  -5  -5   5      793.26      761.85      9.69 o 
  -4  -5   5      352.56      355.90      5.32 o 
  -3  -5   5       28.03       61.61      2.67 o 
  -2  -5   5     2701.21     2887.49     32.06 o 
  -1  -5   5      135.28      203.65      4.42 o 
   0  -5   5     4035.35     4216.32     52.85 o 
   1  -5   5      659.36      652.26      9.53 o 
   2  -5   5     3182.53     3144.31     39.89 o 
   3  -5   5     1735.52     1780.53     23.40 o 
   4  -5   5     2208.26     2189.22     28.60 o 
   5  -5   5     1145.70     1116.18     19.98 o 
   6  -5   5      339.68      313.84      8.70 o 
   7  -5   5       76.70       87.57      5.73 o 
   8  -5   5        8.66        7.15      3.64 o 
   9  -5   5        7.80        5.04      3.95 o 
  10  -5   5      170.45      195.75      8.29 o 
 -11  -4   5      212.12      211.60      8.77 o 
 -10  -4   5      410.07      428.73     11.28 o 
  -9  -4   5      244.28      210.63      7.81 o 
  -8  -4   5        1.31        5.98      3.65 o 
  -7  -4   5        0.92        3.16      2.49 o 
  -6  -4   5      180.02      197.18      5.09 o 
  -5  -4   5     1084.67     1045.43     12.59 o 
  -4  -4   5      859.75      844.89     10.30 o 
  -3  -4   5     3069.01     3248.55     35.89 o 
  -2  -4   5     4197.54     4392.86     48.15 o 
  -1  -4   5     2581.50     2960.41     44.20 o 
   0  -4   5     5746.53     6001.47     74.62 o 
   1  -4   5     1287.57     1460.20     19.18 o 
   2  -4   5     4102.06     4381.93     54.96 o 
   3  -4   5        0.87        3.09      2.21 o 
   4  -4   5     2590.88     2590.85     33.37 o 
   5  -4   5        3.53        2.29      2.19 o 
   6  -4   5       51.59       49.19      4.08 o 
   7  -4   5     1290.69     1266.30     25.04 o 
   8  -4   5       92.55       83.39      5.36 o 
   9  -4   5       18.76       19.52      4.11 o 
  10  -4   5       59.56       58.33      5.40 o 
 -11  -3   5      178.52      160.35      8.27 o 
 -10  -3   5      108.94      105.82      6.70 o 
  -9  -3   5      303.19      304.36      9.06 o 
  -8  -3   5       32.28       29.92      5.87 o 
  -7  -3   5      499.74      484.71     23.63 o 
  -6  -3   5     3487.10     3673.32     56.30 o 
  -5  -3   5     3690.53     3821.90     48.07 o 
  -4  -3   5     3180.20     3544.21     39.12 o 
  -3  -3   5       45.93       33.33      2.73 o 
  -2  -3   5     1133.31     1084.66     12.61 o 
  -1  -3   5     6547.95     7008.42     76.13 o 
   0  -3   5     3801.50     3969.09     49.58 o 
   1  -3   5       38.79       46.65      3.80 o 
   2  -3   5       38.48       23.23      1.99 o 
   3  -3   5      304.49      332.23      6.99 o 
   4  -3   5     2414.32     2307.18     29.80 o 
   5  -3   5        1.54        3.16      2.02 o 
   6  -3   5      377.20      311.57      8.76 o 
   7  -3   5     1947.80     1878.79     30.45 o 
   8  -3   5      326.97      298.39      8.48 o 
   9  -3   5      131.16      117.17      7.66 o 
  10  -3   5       35.25       52.83      5.03 o 
 -11  -2   5       12.77       16.57      4.85 o 
 -10  -2   5       11.23       11.39      5.32 o 
  -9  -2   5      230.10      214.35     10.43 o 
  -8  -2   5        3.57        4.31      3.04 o 
  -7  -2   5      538.72      530.44     10.63 o 
  -6  -2   5      134.86      127.29      4.96 o 
  -5  -2   5     5703.86     6200.78     77.21 o 
  -4  -2   5     1852.98     2040.74     26.06 o 
  -3  -2   5      506.01      591.88     10.05 o 
  -2  -2   5     1574.53     1734.53     29.60 o 
  -1  -2   5     3029.34     3522.27     38.66 o 
   0  -2   5      807.07      733.47      8.60 o 
   1  -2   5        6.36       10.99      2.42 o 
   2  -2   5      153.17      169.09      4.04 o 
   3  -2   5     5577.62     6528.54     81.23 o 
   4  -2   5     2690.26     2448.98     31.43 o 
   5  -2   5       27.45       36.19      2.88 o 
   6  -2   5       34.79       38.01      2.80 o 
   7  -2   5       19.51       18.58      4.42 o 
   8  -2   5       13.39       11.63      4.90 o 
   9  -2   5       97.24      120.66      9.11 o 
  10  -2   5       70.17       85.04      5.72 o 
  11  -2   5        1.71        4.44      6.12 o 
 -11  -1   5       41.79       74.10      8.85 o 
 -10  -1   5      452.05      466.98     15.97 o 
  -9  -1   5      347.51      347.83      8.91 o 
  -8  -1   5       91.50       91.59     10.98 o 
  -7  -1   5       18.90       14.91      3.03 o 
  -6  -1   5      360.76      345.06      7.80 o 
  -5  -1   5       38.82       46.58      4.23 o 
  -4  -1   5      363.93      374.04      6.43 o 
  -3  -1   5      297.51      363.24      7.25 o 
  -2  -1   5       64.41       50.33      2.68 o 
  -1  -1   5     2373.98     2576.59     32.37 o 
   0  -1   5    10314.27    11283.87    122.69 o 
   1  -1   5       76.33       61.47      2.47 o 
   2  -1   5     9255.54    10223.76    179.04 o 
   3  -1   5      240.99      191.86      4.38 o 
   4  -1   5      858.89      831.37     11.71 o 
   5  -1   5      478.00      482.75     11.76 o 
   6  -1   5     1447.86     1420.36     19.33 o 
   7  -1   5       54.77       56.35      3.73 o 
   8  -1   5      496.88      462.58      8.50 o 
   9  -1   5       86.44       70.65      3.85 o 
  10  -1   5      167.13      175.14     10.25 o 
  11  -1   5       30.88       25.35      6.73 o 
  -9   0   5       90.08       77.34      5.04 o 
  -8   0   5        1.24       -1.26      2.99 o 
  -7   0   5      185.24      162.21      5.76 o 
  -6   0   5      568.39      551.99     10.61 o 
  -5   0   5      849.18      785.99     13.35 o 
  -4   0   5        4.71        2.95      1.34 o 
  -3   0   5     3832.62     4194.63     63.29 o 
  -2   0   5       10.67        2.72      1.41 o 
  -1   0   5       12.04       14.70      2.05 o 
   0   0   5     3755.51     4372.23     54.43 o 
   1   0   5     2238.81     2333.95     29.33 o 
   2   0   5      982.08      987.47     13.02 o 
   3   0   5     1643.04     1804.01     23.25 o 
   4   0   5        2.75        9.94      1.91 o 
   5   0   5        5.12       18.20      2.07 o 
   6   0   5       80.35       68.76      3.75 o 
   7   0   5       95.07       97.53      4.31 o 
   8   0   5       24.56       31.07      2.96 o 
   9   0   5        4.05        4.26      2.83 o 
  10   0   5       23.71       23.30      4.04 o 
  11   0   5        1.84       10.69      5.98 o 
 -10   1   5      169.03      166.16     10.03 o 
  -9   1   5      244.91      269.75     11.18 o 
  -8   1   5      184.26      138.66      5.92 o 
  -7   1   5       19.33       37.43      3.48 o 
  -6   1   5      205.29      203.99      4.78 o 
  -5   1   5      179.64      219.64      6.88 o 
  -4   1   5      124.38      105.38      3.43 o 
  -3   1   5       96.08      147.68      7.58 o 
  -2   1   5        3.76        7.35      1.42 o 
  -1   1   5     1292.24     1307.16     20.21 o 
   0   1   5     2764.01     3015.90     37.71 o 
   1   1   5     8077.51     8568.59    106.37 o 
   2   1   5     2802.39     3124.54     39.12 o 
   3   1   5       39.44       27.89      1.54 o 
   4   1   5     5049.34     5524.97     60.27 o 
   5   1   5     1430.05     1626.99     18.70 o 
   6   1   5       31.73       34.21      2.88 o 
   7   1   5        0.03        1.15      2.15 o 
   8   1   5        6.12        6.32      2.15 o 
   9   1   5      354.55      336.16      8.98 o 
  10   1   5        6.22       10.30      3.75 o 
  11   1   5       15.08        8.66      4.09 o 
 -10   2   5        0.13        0.13      5.59 o 
  -9   2   5       10.03       13.11      5.32 o 
  -8   2   5      123.76      122.42      8.67 o 
  -7   2   5        3.68        0.08      2.84 o 
  -6   2   5     1048.23     1107.85     29.33 o 
  -5   2   5      173.58      124.87      7.53 o 
  -4   2   5      431.98      468.60      8.62 o 
  -3   2   5      539.61      388.82      8.47 o 
  -2   2   5     3842.47     4020.31     50.10 o 
  -1   2   5     1918.56     1962.00     24.73 o 
   0   2   5    34584.11    36671.56    698.04 o 
   1   2   5       61.24       57.10      2.38 o 
   2   2   5     2320.98     2583.35     32.46 o 
   3   2   5     1428.27     1743.62     21.00 o 
   4   2   5       54.83       54.87      2.99 o 
   5   2   5     1480.70     1787.41     20.35 o 
   6   2   5      597.58      683.38      8.88 o 
   7   2   5       86.03      109.74      3.62 o 
   8   2   5        1.43        1.25      2.42 o 
   9   2   5        4.69        7.22      4.66 o 
  10   2   5      100.08       91.20      6.04 o 
  11   2   5        3.08        6.82      3.95 o 
 -10   3   5       25.29       43.48      6.95 o 
  -9   3   5       17.03       18.83      5.72 o 
  -8   3   5       36.22       39.74      5.98 o 
  -7   3   5     1092.14     1102.55     27.59 o 
  -6   3   5       46.32       49.35      2.88 o 
  -5   3   5       96.98       91.91      3.36 o 
  -4   3   5      419.19      404.59      6.38 o 
  -3   3   5      242.59      257.20      4.68 o 
  -2   3   5     1920.07     2083.76     26.40 o 
  -1   3   5       12.00       15.40      1.06 o 
   0   3   5      689.01      736.84      9.70 o 
   1   3   5    21565.53    24718.96    330.76 o 
   2   3   5      180.59      237.93      3.96 o 
   3   3   5     2178.11     2592.74     33.32 o 
   4   3   5      215.90      185.63      3.60 o 
   5   3   5      473.02      513.77      6.88 o 
   6   3   5     1110.99     1080.80     13.04 o 
   7   3   5      666.56      715.44      9.48 o 
   8   3   5       96.83       88.92      5.80 o 
   9   3   5       20.77        8.39      4.52 o 
  10   3   5       17.92       19.98      5.50 o 
  11   3   5       55.23       56.15      4.98 o 
  12   3   5       54.00       50.47      7.66 o 
 -10   4   5       94.40       95.67      9.77 o 
  -9   4   5       18.82       15.71      6.07 o 
  -8   4   5       10.54        8.01      5.37 o 
  -7   4   5       34.99       25.66      5.41 o 
  -6   4   5       72.91       68.53      4.20 o 
  -5   4   5      139.93      163.13      4.75 o 
  -4   4   5      551.26      554.30     14.32 o 
  -3   4   5     1592.64     1599.21     25.26 o 
  -2   4   5        7.39        9.05      1.49 o 
  -1   4   5     1722.28     1485.21     19.17 o 
   0   4   5     1106.01     1139.46     14.67 o 
   1   4   5     1360.52     1515.68     19.27 o 
   2   4   5      770.62      842.40     13.30 o 
   3   4   5    13396.40    15072.42    186.29 o 
   4   4   5      582.82      750.44      9.21 o 
   5   4   5       13.88       21.17      1.63 o 
   6   4   5      440.62      432.15      6.27 o 
   7   4   5       80.22       67.72      3.60 o 
   8   4   5       11.79       24.57      4.34 o 
   9   4   5      794.01      798.39     12.80 o 
  10   4   5        5.53        2.61      3.64 o 
  11   4   5      344.89      343.68     13.82 o 
  12   4   5       85.45       73.53      8.41 o 
 -10   5   5       38.42       49.15      7.83 o 
  -9   5   5       44.31       41.10      6.86 o 
  -8   5   5      135.97      129.16      9.55 o 
  -7   5   5      642.41      573.74     17.29 o 
  -6   5   5       18.97       21.52      3.92 o 
  -5   5   5     1645.36     1524.28     25.39 o 
  -4   5   5      726.31      610.51      9.02 o 
  -3   5   5        3.41        2.95      1.81 o 
  -2   5   5      638.67      646.62      9.07 o 
  -1   5   5       59.14      110.90      5.19 o 
   0   5   5       22.09       37.87      3.19 o 
   1   5   5     4173.36     4600.14     57.15 o 
   2   5   5     3352.63     3436.08     52.98 o 
   3   5   5      118.07      134.01      4.82 o 
   5   5   5      216.26      319.46      6.10 o 
   6   5   5     1475.35     1495.05     20.62 o 
   7   5   5     1116.68     1054.81     26.01 o 
   8   5   5      257.96      201.46      5.68 o 
   9   5   5      105.13      118.34      5.01 o 
  10   5   5      127.89      108.80      7.21 o 
  11   5   5        5.62        0.31      6.16 o 
 -10   6   5      154.85      148.25     11.22 o 
  -9   6   5       72.66       60.77      7.74 o 
  -8   6   5      772.92      749.06     21.69 o 
  -6   6   5      394.11      392.85     10.83 o 
  -5   6   5       22.02       27.56      3.27 o 
  -4   6   5        4.59       12.98      4.53 o 
  -3   6   5        6.39        3.54      2.42 o 
  -2   6   5     1371.31     1470.18     24.00 o 
  -1   6   5     1722.64     2023.77     32.14 o 
   0   6   5      186.61      253.12      4.52 o 
   1   6   5      164.02      238.84      4.43 o 
   2   6   5     7090.68     7631.22     94.42 o 
   3   6   5      586.36      730.97     12.92 o 
   4   6   5      334.18      339.64     11.09 o 
   5   6   5     2629.84     2724.21     35.77 o 
   6   6   5      184.97      140.92      4.77 o 
   7   6   5       72.82       79.23      7.30 o 
   8   6   5      467.14      447.62     15.16 o 
   9   6   5      310.88      305.22      9.31 o 
  10   6   5      382.95      370.34      8.21 o 
  11   6   5      312.69      279.61     13.29 o 
  12   6   5      308.91      322.16     14.65 o 
  -9   7   5      102.93      100.46      9.20 o 
  -8   7   5       11.41       14.48      6.16 o 
  -6   7   5      437.65      507.64     11.10 o 
  -5   7   5      259.47      227.66      6.83 o 
  -4   7   5      270.89      269.92      7.33 o 
  -3   7   5     1648.99     1639.84     27.04 o 
  -2   7   5      573.12      520.91     11.18 o 
  -1   7   5     2404.39     2307.11     69.00 o 
   0   7   5       49.49       52.02      5.98 o 
   1   7   5     1240.81     1155.31     18.84 o 
   2   7   5     1336.48     1560.79     20.20 o 
   3   7   5     3064.40     3014.45     54.90 o 
   4   7   5       27.96       37.45      2.94 o 
   5   7   5      768.67      931.55     16.43 o 
   6   7   5      772.60      742.47     11.62 o 
   7   7   5     1087.76     1109.56     16.36 o 
   8   7   5      990.67      997.29     27.55 o 
   9   7   5      870.47      866.81     13.99 o 
  10   7   5     1108.48     1156.90     17.85 o 
  11   7   5     1227.16     1276.19     24.17 o 
  12   7   5      915.87      941.27     27.28 o 
  -9   8   5      200.29      224.96     12.63 o 
  -8   8   5      153.36      123.57      9.95 o 
  -6   8   5      961.35      954.69     17.90 o 
  -5   8   5      196.50      184.31      6.52 o 
  -4   8   5     1891.38     1766.92     29.51 o 
  -3   8   5     1324.14     1308.67     24.09 o 
  -2   8   5        0.85       -0.68      6.07 o 
  -1   8   5        0.13        5.43      3.98 o 
   0   8   5      580.40      568.87     10.72 o 
   1   8   5       56.31       51.62      3.15 o 
   2   8   5     4784.28     5204.52     78.90 o 
   3   8   5      617.06      599.61      8.64 o 
   4   8   5     3506.16     3663.58     57.33 o 
   5   8   5      895.33      930.39     16.58 o 
   6   8   5     5913.64     6281.99     84.44 o 
   7   8   5     1023.15     1083.70     16.18 o 
   8   8   5     2160.62     2247.81     53.44 o 
   9   8   5      713.96      749.78     12.69 o 
  10   8   5      500.69      546.22     10.53 o 
  11   8   5      208.62      235.92      9.26 o 
  12   8   5       97.10      110.94     11.09 o 
  -8   9   5      489.62      496.29     17.65 o 
  -7   9   5      413.80      443.79     15.97 o 
  -6   9   5      813.42      717.80     14.63 o 
  -5   9   5      382.40      361.08      9.20 o 
  -4   9   5       35.28       28.79      3.67 o 
  -3   9   5      173.45      141.84     29.29 o 
  -2   9   5      894.25      800.39     14.89 o 
  -1   9   5     2129.98     2118.68     34.25 o 
   0   9   5     4126.36     4025.51     91.95 o 
   1   9   5     3012.82     2893.18     36.62 o 
   2   9   5     5407.18     5514.40    166.49 o 
   3   9   5     2255.35     2344.25     37.32 o 
   4   9   5      930.35      967.01     16.93 o 
   5   9   5     2813.95     2959.40     47.09 o 
   6   9   5       15.26        2.46      3.38 o 
   7   9   5        0.09        1.46      4.07 o 
   8   9   5        2.42        7.20      5.83 o 
   9   9   5        7.45       16.27      6.98 o 
  10   9   5       15.16       23.67      3.68 o 
  11   9   5        7.44        6.03      7.41 o 
  12   9   5       54.51       72.96      9.15 o 
  -8  10   5       42.62       28.60      7.22 o 
  -7  10   5       33.67       44.80      7.04 o 
  -6  10   5      256.24      248.39      8.12 o 
  -5  10   5     1335.26     1207.93     21.97 o 
  -4  10   5        2.58        8.00      3.48 o 
  -3  10   5     1117.80     1101.37     19.77 o 
  -2  10   5     1580.19     1409.15     80.24 o 
  -1  10   5     3129.04     3115.63     49.55 o 
   0  10   5        0.81        4.14      4.09 o 
   1  10   5       65.62       50.48     11.44 o 
   2  10   5      667.34      635.14      9.42 o 
   3  10   5      289.19      232.70     24.55 o 
   4  10   5       40.32       24.09     11.88 o 
   5  10   5      348.44      342.07      8.55 o 
   6  10   5     2920.94     3194.85     51.06 o 
   7  10   5      239.23      263.40      7.91 o 
   8  10   5      730.24      752.93     15.22 o 
   9  10   5      278.28      288.34      8.63 o 
  10  10   5      462.62      477.04      9.85 o 
  11  10   5       77.72       72.06      6.20 o 
  12  10   5        7.32        8.85      5.34 o 
  -6  11   5      937.44      948.38     18.68 o 
  -5  11   5      780.41      787.50     15.95 o 
  -4  11   5      598.21      570.10     25.28 o 
  -3  11   5       44.53       49.96      4.35 o 
  -2  11   5        2.15       21.65      5.46 o 
  -1  11   5      231.84      298.59     28.60 o 
   0  11   5      895.96      880.47     16.15 o 
   1  11   5      626.54      559.52     11.24 o 
   2  11   5      471.04      425.03     14.17 o 
   3  11   5     1769.33     1652.48    113.29 o 
   4  11   5     2190.84     2181.15     35.44 o 
   5  11   5      306.46      301.83      9.48 o 
   6  11   5      809.27      803.66     15.38 o 
   7  11   5       13.73       12.33      4.62 o 
   8  11   5      137.31      156.57      6.97 o 
   9  11   5        0.77       -4.20      7.85 o 
  10  11   5        9.32        6.77      4.14 o 
  11  11   5       77.59       87.46      6.83 o 
  -6  12   5        4.01       10.11      4.37 o 
  -5  12   5      187.54      221.53      9.31 o 
  -4  12   5       58.71       52.16      6.29 o 
  -3  12   5      477.00      455.25     10.81 o 
  -2  12   5      513.56      525.26     11.71 o 
  -1  12   5     1018.74     1076.39     25.61 o 
   0  12   5     1279.28     1240.77     21.75 o 
   1  12   5     1450.10     1391.60     23.70 o 
   2  12   5     2848.74     2828.05     53.55 o 
   3  12   5      284.63      233.53     18.20 o 
   4  12   5      526.47      472.86     10.33 o 
   5  12   5      268.46      283.76      7.96 o 
   6  12   5      129.19      106.92      7.26 o 
   7  12   5      242.19      234.29     10.58 o 
   8  12   5      433.56      434.26     10.76 o 
   9  12   5       58.19       57.35      5.12 o 
  10  12   5      146.59      154.89     14.32 o 
  11  12   5      110.10      121.23     11.22 o 
  -6  13   5      158.72      159.25      7.75 o 
  -5  13   5     1156.87     1183.64     22.47 o 
  -4  13   5      158.78      162.75     10.78 o 
  -3  13   5      271.61      286.29      8.74 o 
  -2  13   5      865.41      910.60     17.62 o 
  -1  13   5      329.16      353.46      9.30 o 
   0  13   5      167.45      214.71     13.91 o 
   1  13   5      354.37      344.66      8.62 o 
   2  13   5      546.97      505.45     16.28 o 
   3  13   5       38.41       33.88      5.85 o 
   4  13   5      429.13      377.66     14.61 o 
   5  13   5       93.26       85.23      5.24 o 
   6  13   5       71.01       69.21      7.41 o 
   7  13   5       86.75       90.14      6.12 o 
   8  13   5      215.99      226.40      8.09 o 
   9  13   5      572.38      586.46     13.39 o 
  10  13   5       59.97       67.51      5.60 o 
  11  13   5       10.05       -0.70      7.17 o 
  -5  14   5       12.18        7.09      4.50 o 
  -4  14   5        7.27       27.24      9.68 o 
  -3  14   5       57.96       74.02      8.38 o 
  -2  14   5        0.70       10.76      5.39 o 
  -1  14   5      210.23      208.61      7.37 o 
   0  14   5      110.47       90.97      5.77 o 
   1  14   5       84.39       88.93      8.10 o 
   2  14   5       87.41       92.06      8.23 o 
   3  14   5       56.58       85.90      8.36 o 
   4  14   5      233.97      246.17     11.66 o 
   5  14   5        1.85        0.09      4.97 o 
   6  14   5      454.22      440.76     10.59 o 
   7  14   5       93.44       91.32      5.81 o 
   8  14   5       11.61        2.02      8.23 o 
   9  14   5      130.94      126.14      7.13 o 
  10  14   5      199.94      194.04      8.11 o 
  -4  15   5       89.48      104.27      6.99 o 
  -3  15   5       12.03       10.37      5.06 o 
  -2  15   5       68.74       69.79      5.30 o 
  -1  15   5        5.45       21.78      9.09 o 
   0  15   5       26.63       50.40      6.84 o 
   1  15   5      146.11      141.96      9.42 o 
   2  15   5       61.74       62.84      7.13 o 
   3  15   5       88.10       89.86      8.58 o 
   4  15   5     1664.50     1594.66     40.53 o 
   5  15   5      119.29      107.42      9.20 o 
   6  15   5      129.79      132.59      9.51 o 
   7  15   5      306.04      311.54     15.25 o 
   8  15   5      301.18      297.92      9.26 o 
   9  15   5       32.67       42.52      5.07 o 
  10  15   5      106.15      122.14      7.35 o 
  -3  16   5      159.27      153.52      7.64 o 
  -2  16   5      512.50      528.09     12.70 o 
  -1  16   5      456.27      485.01     11.95 o 
   0  16   5      231.49      206.87     11.40 o 
   1  16   5      160.99      164.98     10.39 o 
   2  16   5      100.62       86.47      8.63 o 
   3  16   5       82.18       99.19      9.15 o 
   4  16   5      112.73      117.14      9.64 o 
   5  16   5      370.57      391.91     15.36 o 
   6  16   5      164.32      164.80     10.56 o 
   7  16   5        1.56        2.16      5.37 o 
   8  16   5        1.38        3.61      4.12 o 
   9  16   5        6.41       -2.06      4.29 o 
  -2  17   5       23.00       19.52      4.83 o 
  -1  17   5      239.33      247.97     12.63 o 
   0  17   5      343.26      359.96     14.92 o 
   1  17   5       33.53       50.34      7.66 o 
   2  17   5        1.18       -0.88      5.90 o 
   3  17   5        3.25       14.30      6.25 o 
   4  17   5       10.26       18.83      6.38 o 
   5  17   5      512.11      523.66     18.44 o 
   6  17   5      796.33      822.72     24.91 o 
   7  17   5      279.26      272.57     12.81 o 
   8  17   5      213.19      219.23     12.32 o 
   0  18   5       75.64       75.78      8.93 o 
   1  18   5      210.63      223.24     12.76 o 
   2  18   5      613.87      658.58     21.87 o 
   3  18   5      408.35      440.19     16.99 o 
   4  18   5      444.73      492.90     18.09 o 
   5  18   5      520.64      546.46     19.36 o 
   6  18   5      152.93      155.34     11.31 o 
   7  18   5      125.28      137.91     10.43 o 
   2  19   5      181.80      184.34     12.01 o 
   3  19   5      194.91      220.51     13.20 o 
   4  19   5       82.72       92.06      9.55 o 
   5  19   5       60.96       79.03      9.24 o 
  -4 -16   6        1.55        3.87      5.85 o 
  -3 -16   6       36.49       43.70      7.39 o 
  -2 -16   6      106.60      121.06     10.69 o 
  -1 -16   6      140.00      168.85     11.31 o 
   0 -16   6       79.46       78.42      8.89 o 
  -4 -15   6      165.46      172.72     10.52 o 
  -3 -15   6       83.56      113.67      9.55 o 
  -2 -15   6       13.73       17.51      6.38 o 
  -1 -15   6      466.35      503.55     17.91 o 
   0 -15   6      190.21      199.32      8.10 o 
   1 -15   6        0.70        1.47      4.28 o 
   2 -15   6       28.10       25.74      4.92 o 
  -8 -14   6      321.44      341.17     14.52 o 
  -7 -14   6      219.89      228.21     11.66 o 
  -6 -14   6       30.72       21.78      5.98 o 
  -4 -14   6       65.86       64.86      7.22 o 
  -3 -14   6      183.71      192.74     10.78 o 
  -2 -14   6       37.02       37.89      6.64 o 
  -1 -14   6       82.02       69.18      7.44 o 
   0 -14   6      253.44      251.89      8.53 o 
   1 -14   6      393.93      402.89     10.91 o 
   2 -14   6      151.50      139.68      7.25 o 
   3 -14   6      215.57      214.33      8.53 o 
  -9 -13   6       91.36       79.54      6.79 o 
  -8 -13   6        5.89        3.61      5.98 o 
  -7 -13   6       74.66       80.31      7.61 o 
  -6 -13   6       33.89       42.86      6.34 o 
  -5 -13   6      285.95      277.98     11.40 o 
  -4 -13   6      211.51      194.68     10.30 o 
  -3 -13   6      297.95      294.75     12.45 o 
  -2 -13   6      132.81      144.82      9.42 o 
  -1 -13   6      412.35      375.59      9.81 o 
   0 -13   6     1174.39     1099.95     20.64 o 
   1 -13   6      954.77      964.97     28.74 o 
   2 -13   6       91.83       88.06      6.36 o 
   3 -13   6       29.35       31.57      6.64 o 
   4 -13   6       15.32        9.31      4.60 o 
  -9 -12   6      485.11      463.34     19.89 o 
  -8 -12   6      227.78      222.16      8.97 o 
  -7 -12   6       40.72       30.85      6.12 o 
  -6 -12   6      271.18      256.64     11.22 o 
  -5 -12   6      132.58      113.80      8.27 o 
  -4 -12   6      530.68      484.40     14.90 o 
  -3 -12   6        3.85        6.78      4.97 o 
  -2 -12   6      254.13      222.82      7.34 o 
  -1 -12   6       85.57       73.01      4.81 o 
   0 -12   6       42.27       55.41      4.61 o 
   1 -12   6       18.10       22.49      6.20 o 
   2 -12   6      204.17      191.82      7.56 o 
   3 -12   6       13.42       16.73      4.19 o 
   4 -12   6      237.64      255.20      8.77 o 
   5 -12   6      138.85      126.84      7.20 o 
 -10 -11   6       43.29       40.58      5.79 o 
  -9 -11   6       21.65       16.61      5.09 o 
  -8 -11   6      235.76      219.50      8.77 o 
  -7 -11   6       55.45       46.33      5.01 o 
  -6 -11   6      234.36      223.95      8.20 o 
  -5 -11   6      269.32      265.66     10.96 o 
  -4 -11   6       30.29       38.34      3.84 o 
  -3 -11   6       13.78       27.24      9.15 o 
  -2 -11   6      282.75      286.25      7.99 o 
  -1 -11   6      618.98      611.81     12.80 o 
   0 -11   6      437.93      433.48     11.18 o 
   1 -11   6       94.85       93.74      5.72 o 
   2 -11   6       82.23       83.82      5.87 o 
   3 -11   6        5.69        2.99      3.83 o 
   4 -11   6       72.10       64.63      5.29 o 
   5 -11   6        9.81        2.63      4.04 o 
   6 -11   6       62.26       59.33      5.51 o 
 -10 -10   6        8.38        1.71      4.86 o 
  -9 -10   6      133.22      148.05      8.01 o 
  -8 -10   6      485.90      443.57     11.79 o 
  -7 -10   6     1722.66     1704.89     30.23 o 
  -6 -10   6      409.84      392.14     10.36 o 
  -5 -10   6      349.25      354.02      9.47 o 
  -4 -10   6      427.66      457.05     11.86 o 
  -3 -10   6      393.42      408.03      9.16 o 
  -2 -10   6      403.83      433.15      7.83 o 
  -1 -10   6      706.56      651.29     10.40 o 
   0 -10   6      146.83      158.95      6.45 o 
   1 -10   6        1.68        0.48      3.35 o 
   2 -10   6      192.44      199.08      7.19 o 
   3 -10   6      846.41      776.43     20.42 o 
   4 -10   6      231.16      214.26     13.58 o 
   5 -10   6      305.66      319.75      9.51 o 
   6 -10   6      277.09      235.67      8.46 o 
   7 -10   6      160.48      132.85      7.32 o 
 -11  -9   6      443.56      420.68     12.59 o 
 -10  -9   6      555.81      525.04     13.58 o 
  -9  -9   6      452.52      459.22     12.19 o 
  -8  -9   6     1001.99      943.57     30.58 o 
  -7  -9   6       97.03       97.07     11.73 o 
  -6  -9   6      836.58      800.76     16.08 o 
  -5  -9   6      188.54      123.51      6.39 o 
  -4  -9   6       50.86       57.96      2.80 o 
  -3  -9   6       56.96       68.35      3.60 o 
  -2  -9   6      510.03      497.28      8.39 o 
  -1  -9   6     2186.47     2163.46     28.40 o 
   0  -9   6       79.67       76.35      3.74 o 
   1  -9   6      615.72      613.00     12.62 o 
   2  -9   6     1567.72     1537.68     26.58 o 
   3  -9   6     1267.95     1097.51     20.20 o 
   4  -9   6       32.63       45.23      4.52 o 
   5  -9   6      493.41      483.41     11.58 o 
   6  -9   6       39.41       32.65      4.54 o 
   7  -9   6       93.17       99.77      6.56 o 
 -11  -8   6      557.45      569.65     14.54 o 
 -10  -8   6      251.34      253.48      9.26 o 
  -9  -8   6       83.77       78.18      5.77 o 
  -8  -8   6      188.80      184.38      9.31 o 
  -7  -8   6      442.49      422.32     10.66 o 
  -6  -8   6      461.68      405.86     10.06 o 
  -5  -8   6     1547.42     1484.80     25.88 o 
  -4  -8   6      108.41      116.55      3.79 o 
  -3  -8   6     1057.03     1124.89     13.80 o 
  -2  -8   6      167.47      176.21      4.62 o 
  -1  -8   6      961.08      945.51     13.49 o 
   0  -8   6       31.09       39.39      3.45 o 
   1  -8   6     1358.54     1281.22     45.84 o 
   2  -8   6        8.18       13.82      3.45 o 
   3  -8   6     1511.30     1453.95     25.27 o 
   4  -8   6      147.27      123.85      6.23 o 
   5  -8   6       61.21       73.99      5.26 o 
   6  -8   6      175.37      155.89      6.92 o 
   7  -8   6      391.76      427.80     11.20 o 
   8  -8   6      270.46      237.50      8.71 o 
 -11  -7   6        0.11       -4.23      4.62 o 
 -10  -7   6      104.49       97.99      7.10 o 
  -9  -7   6       72.53       72.72      5.51 o 
  -8  -7   6      812.78      766.52     15.94 o 
  -7  -7   6     1177.66     1133.67     21.06 o 
  -6  -7   6      194.50      184.33     15.14 o 
  -5  -7   6       14.41       15.86      2.56 o 
  -4  -7   6     1129.86     1199.54     14.47 o 
  -3  -7   6     1184.98     1226.88     14.71 o 
  -2  -7   6      264.35      245.91      5.18 o 
  -1  -7   6     1091.99     1077.15     14.87 o 
   0  -7   6      185.11      146.19      4.22 o 
   1  -7   6       34.47       44.32      2.55 o 
   2  -7   6      118.35      103.69      4.02 o 
   3  -7   6     1231.06     1266.53     22.29 o 
   4  -7   6      373.92      358.53     12.01 o 
   5  -7   6      289.69      288.00      8.42 o 
   6  -7   6      847.53      787.44     15.94 o 
   7  -7   6      277.94      267.81      8.71 o 
   8  -7   6       17.65        9.85      6.05 o 
   9  -7   6      291.21      315.08     10.24 o 
 -11  -6   6      139.44      142.47      8.00 o 
 -10  -6   6      307.99      298.70      9.70 o 
  -9  -6   6        7.53        2.22      6.42 o 
  -8  -6   6      126.05      122.26      6.74 o 
  -7  -6   6        1.62        1.11      3.53 o 
  -6  -6   6     1382.96     1401.63     37.78 o 
  -5  -6   6      232.78      228.52      5.45 o 
  -4  -6   6        0.11        0.32      3.41 o 
  -3  -6   6       88.76       73.66      5.14 o 
  -2  -6   6       20.75       24.29      1.83 o 
  -1  -6   6     1252.55     1243.30     16.74 o 
   0  -6   6       79.45       87.56      3.42 o 
   1  -6   6      254.63      241.21      4.99 o 
   2  -6   6     2604.77     2719.02     34.90 o 
   3  -6   6     2310.51     2245.63     29.33 o 
   4  -6   6      362.99      355.19     12.89 o 
   5  -6   6        1.12        1.76      3.40 o 
   6  -6   6      983.96      929.16     17.83 o 
   7  -6   6       53.66       39.03      4.43 o 
   8  -6   6        0.16        3.63      4.07 o 
   9  -6   6       25.97       36.52      4.88 o 
 -11  -5   6       36.40       37.71      5.34 o 
 -10  -5   6      106.50      125.72      8.65 o 
  -9  -5   6       21.68       20.39      4.77 o 
  -8  -5   6      299.65      264.90      8.39 o 
  -7  -5   6       53.17       40.98      4.23 o 
  -6  -5   6       17.34       18.56      4.34 o 
  -5  -5   6       61.39       48.22      4.61 o 
  -4  -5   6      222.55      212.38      4.01 o 
  -3  -5   6       75.71      130.47      3.19 o 
  -2  -5   6       29.72       13.61      1.62 o 
  -1  -5   6     2923.46     2927.19     32.58 o 
   0  -5   6       14.62       20.58      2.45 o 
   1  -5   6     1683.23     1820.19     23.72 o 
   2  -5   6       33.63       51.17      6.02 o 
   3  -5   6     1461.16     1362.16     18.42 o 
   4  -5   6     1018.65      936.68     32.24 o 
   5  -5   6      145.30      136.61      6.11 o 
   6  -5   6      892.65      826.95     16.02 o 
   7  -5   6       44.31       35.29      4.25 o 
   8  -5   6       44.34       43.70      4.66 o 
   9  -5   6       31.28       31.11      4.56 o 
  10  -5   6      103.37      109.11      7.19 o 
 -11  -4   6      150.93      168.93     12.39 o 
 -10  -4   6       10.86       11.29      4.33 o 
  -9  -4   6        9.31        8.32      3.98 o 
  -8  -4   6       16.12       18.11      3.90 o 
  -7  -4   6      678.85      688.56     11.04 o 
  -6  -4   6     1042.20     1030.53     39.13 o 
  -5  -4   6      701.44      609.23      9.53 o 
  -4  -4   6      559.69      637.10      8.18 o 
  -2  -4   6        3.50        1.06      1.75 o 
  -1  -4   6       32.85       54.31      2.59 o 
   0  -4   6       37.44       10.34      1.85 o 
   1  -4   6      205.15      240.56      4.87 o 
   2  -4   6      354.46      405.36      6.69 o 
   3  -4   6     1789.40     1801.14     27.17 o 
   4  -4   6       20.21       27.55      2.31 o 
   5  -4   6     1083.30     1048.82     14.94 o 
   6  -4   6       35.37       25.74      3.80 o 
   7  -4   6      658.17      621.21     13.14 o 
   8  -4   6      655.71      664.48     14.14 o 
   9  -4   6        1.71       -3.44      3.60 o 
  10  -4   6      477.13      497.67     12.60 o 
 -11  -3   6       20.02       12.77      4.72 o 
 -10  -3   6      323.74      327.43      9.91 o 
  -9  -3   6       35.36       44.08      7.17 o 
  -8  -3   6      164.98      139.55      6.68 o 
  -7  -3   6        8.33        7.42      4.45 o 
  -6  -3   6       32.04       16.66      3.40 o 
  -5  -3   6     1400.25     1455.46     23.50 o 
  -4  -3   6      533.55      555.37      7.26 o 
  -3  -3   6      419.36      460.52      6.22 o 
  -2  -3   6       24.03       24.04      1.58 o 
  -1  -3   6      322.18      411.48      8.22 o 
   0  -3   6     1635.36     1749.19     19.73 o 
   1  -3   6       11.95       10.46      1.90 o 
   2  -3   6     4411.53     4943.19     61.78 o 
   3  -3   6      383.16      315.16      6.81 o 
   4  -3   6        1.47        1.21      2.13 o 
   5  -3   6       73.67       64.55      3.68 o 
   6  -3   6       84.77       90.18      4.23 o 
   7  -3   6       30.55       33.01      6.60 o 
   8  -3   6        0.10        1.84      3.45 o 
   9  -3   6      180.20      182.18      7.33 o 
  10  -3   6      114.01      119.44      6.84 o 
 -11  -2   6      151.28      169.82     10.17 o 
 -10  -2   6      146.74      144.67      7.52 o 
  -9  -2   6      192.95      179.89      9.77 o 
  -8  -2   6       37.96       31.65      3.60 o 
  -7  -2   6       60.37       68.95      4.31 o 
  -6  -2   6      445.18      461.76     10.17 o 
  -5  -2   6        7.02        2.88      2.99 o 
  -4  -2   6      434.53      505.76      9.47 o 
  -3  -2   6     1309.82     1385.10     22.04 o 
  -2  -2   6     3146.19     3420.60     45.32 o 
  -1  -2   6     9691.71    10030.51    128.61 o 
   0  -2   6      186.27      203.21      6.08 o 
   1  -2   6      213.17      220.16      4.35 o 
   2  -2   6       23.42       35.82      2.19 o 
   3  -2   6     3352.79     3392.09     42.84 o 
   4  -2   6       10.78       16.31      1.99 o 
   5  -2   6       40.30       31.91      2.82 o 
   6  -2   6     1395.45     1376.88     20.84 o 
   7  -2   6       90.88       80.18      3.94 o 
   8  -2   6      139.26      124.98      4.94 o 
   9  -2   6       24.68       24.86      5.76 o 
  10  -2   6        0.76       -0.60      3.94 o 
  11  -2   6      115.70      119.12     10.25 o 
 -10  -1   6       14.04        6.47      5.41 o 
  -9  -1   6      221.63      219.44      7.09 o 
  -8  -1   6       80.28       71.61      4.56 o 
  -7  -1   6      160.77      128.45      5.90 o 
  -6  -1   6        7.25        8.16      2.61 o 
  -5  -1   6        4.76        1.13      2.13 o 
  -4  -1   6     1651.64     1515.31     24.08 o 
  -3  -1   6      393.01      390.73      7.85 o 
  -2  -1   6      867.44      889.07     14.58 o 
  -1  -1   6      324.13      312.04      5.16 o 
   0  -1   6     2522.84     2616.68     28.77 o 
   1  -1   6     1414.16     1754.75     22.43 o 
   2  -1   6      714.88      854.78     11.72 o 
   3  -1   6       96.34       90.69      3.58 o 
   4  -1   6      700.52      762.18     10.93 o 
   5  -1   6       89.80       72.53      3.47 o 
   6  -1   6       49.06       41.46      3.97 o 
   7  -1   6      161.09      153.21      5.00 o 
   8  -1   6      693.82      637.29     10.58 o 
   9  -1   6       54.56       64.51      3.70 o 
  10  -1   6       95.85       87.31      8.76 o 
  11  -1   6        3.06        2.20      5.72 o 
  -9   0   6       46.34       57.68      4.40 o 
  -8   0   6      401.89      430.58      9.79 o 
  -7   0   6        1.76       -2.80      2.80 o 
  -6   0   6       33.12       20.39      2.88 o 
  -5   0   6        1.93        1.27      2.10 o 
  -4   0   6      235.08      223.86      5.68 o 
  -3   0   6     1163.94     1109.76     18.02 o 
  -2   0   6        6.99       21.59      1.93 o 
  -1   0   6     6407.74     6984.31    104.38 o 
   0   0   6    21091.21    22635.85    280.59 o 
   1   0   6      437.09      349.03      5.28 o 
   2   0   6     2526.02     2763.81     34.83 o 
   3   0   6      703.90      729.78     10.35 o 
   4   0   6     1319.65     1348.79     18.00 o 
   5   0   6     2423.19     2502.68     32.25 o 
   6   0   6      710.47      742.76     11.19 o 
   7   0   6        7.07        7.98      2.50 o 
   8   0   6       46.65       46.28      3.25 o 
   9   0   6        3.07        1.82      2.78 o 
  10   0   6        4.71        6.23      5.59 o 
  11   0   6       18.54       24.64      6.38 o 
 -10   1   6       28.48       37.36      6.51 o 
  -9   1   6      299.90      278.73     11.44 o 
  -8   1   6      215.24      233.06      7.15 o 
  -7   1   6      230.88      251.54     13.14 o 
  -6   1   6      358.17      316.84      7.55 o 
  -5   1   6       86.86       90.54      3.08 o 
  -4   1   6       10.66       23.24      1.57 o 
  -3   1   6     2319.88     2358.22     36.27 o 
  -2   1   6     3515.56     3290.77     49.79 o 
  -1   1   6     2306.74     2333.38     35.49 o 
   0   1   6     1400.17     1492.25     19.01 o 
   1   1   6       33.76       21.09      1.88 o 
   2   1   6     1374.96     1695.39     21.70 o 
   3   1   6     3464.36     4157.85     59.22 o 
   4   1   6      187.24      153.34      3.31 o 
   5   1   6     1149.27     1258.19     14.77 o 
   6   1   6     2169.82     2262.18     25.70 o 
   7   1   6      233.53      233.74      4.71 o 
   8   1   6       35.47       36.70      3.09 o 
   9   1   6       65.53       63.17      4.56 o 
  10   1   6       24.11       25.49      4.31 o 
  11   1   6        4.93        4.52      3.97 o 
 -10   2   6       59.08       70.06      7.39 o 
  -9   2   6       39.66       53.91      6.56 o 
  -8   2   6       25.45       22.79      5.41 o 
  -7   2   6       48.45       27.32      4.16 o 
  -6   2   6        3.90        8.09      2.99 o 
  -5   2   6       35.91       39.99      2.10 o 
  -4   2   6      250.59      226.44      4.32 o 
  -3   2   6      211.89      215.68      4.15 o 
  -2   2   6      691.81      695.96      9.46 o 
  -1   2   6     5230.36     5865.05     72.80 o 
   0   2   6      724.06      758.70     10.02 o 
   1   2   6     6687.78     6928.22     85.77 o 
   2   2   6      419.16      457.70      6.59 o 
   4   2   6      222.28      197.40      3.72 o 
   5   2   6      768.92      705.34      8.88 o 
   6   2   6      323.59      340.36      5.41 o 
   7   2   6       88.60       99.37      3.48 o 
   8   2   6       90.68       92.37      5.37 o 
   9   2   6        4.58        4.43      3.41 o 
  10   2   6       15.78       14.13      5.50 o 
  11   2   6       19.85       26.52      4.45 o 
 -10   3   6       76.47       70.32      7.79 o 
  -9   3   6       23.02       22.53      5.94 o 
  -8   3   6       52.90       51.13      6.29 o 
  -7   3   6       41.03       32.26      5.72 o 
  -6   3   6       10.53        3.74      2.78 o 
  -5   3   6        2.38        2.76      2.62 o 
  -4   3   6       96.77      110.57      3.19 o 
  -3   3   6      148.81      137.62      3.44 o 
  -1   3   6      393.53      368.79      5.43 o 
   0   3   6     2495.79     2632.05     32.97 o 
   1   3   6    10365.63    10672.14    132.13 o 
   2   3   6     3060.93     3442.85     43.02 o 
   3   3   6      120.89      143.77      3.63 o 
   4   3   6      648.84      703.88     10.75 o 
   5   3   6     2205.42     2454.08     31.92 o 
   6   3   6      610.72      652.27      8.59 o 
   7   3   6       18.41       22.61      2.35 o 
   8   3   6      446.54      415.86      9.55 o 
   9   3   6        1.67        3.92      4.66 o 
  10   3   6      198.91      193.03      7.43 o 
  11   3   6        0.96        0.82      3.84 o 
  12   3   6       44.20       43.35      7.61 o 
 -10   4   6       48.58       47.17      7.39 o 
  -9   4   6      152.55      137.08      9.86 o 
  -8   4   6      367.37      368.72     13.60 o 
  -7   4   6       21.54       11.93      5.24 o 
  -6   4   6      246.51      238.24     10.52 o 
  -5   4   6       76.94       53.25      4.50 o 
  -4   4   6     2026.36     1915.95     29.97 o 
  -3   4   6     1396.59     1505.81     19.62 o 
  -2   4   6      851.40      846.66     11.50 o 
  -1   4   6      907.53     1007.22     13.25 o 
   0   4   6     5803.95     6354.02     78.75 o 
   1   4   6     6676.13     7837.58     96.91 o 
   2   4   6     5228.32     5913.30     73.36 o 
   3   4   6      103.70      163.92      3.76 o 
   4   4   6      573.07      572.24      8.48 o 
   5   4   6      819.93      815.38     10.03 o 
   6   4   6      701.34      718.68      9.29 o 
   7   4   6     1134.16     1075.77     23.46 o 
   8   4   6      226.30      195.00      7.86 o 
   9   4   6        0.28        4.86      4.23 o 
  10   4   6        1.43       -4.75      4.75 o 
  11   4   6        7.40        6.73      5.26 o 
  12   4   6       71.78       65.22      8.14 o 
 -10   5   6      149.63      154.85     10.78 o 
  -9   5   6      107.33      120.09     10.03 o 
  -8   5   6      175.54      199.30     11.00 o 
  -7   5   6      353.05      348.96     13.25 o 
  -6   5   6      188.71      176.37      9.55 o 
  -5   5   6       46.08       33.71      5.41 o 
  -4   5   6      705.94      697.50     11.10 o 
  -3   5   6     1708.10     1631.49     21.19 o 
  -2   5   6     1875.26     2018.52     25.77 o 
  -1   5   6     4091.92     4105.38     51.27 o 
   0   5   6       78.54      112.00      3.00 o 
   1   5   6    16457.83    18044.59    222.93 o 
   2   5   6     1890.61     2177.23     27.59 o 
   3   5   6     1850.00     1593.13     20.56 o 
   4   5   6     4046.66     4715.32     58.92 o 
   5   5   6      536.82      544.68      7.22 o 
   6   5   6       18.65       24.07      2.75 o 
   7   5   6     1472.07     1587.32     22.11 o 
   8   5   6        3.23        7.58      2.81 o 
   9   5   6      382.98      377.48      7.91 o 
  10   5   6     1672.84     1684.85     29.43 o 
  11   5   6      436.84      430.94     15.58 o 
  12   5   6      395.25      392.84     15.84 o 
 -10   6   6        9.13        6.47      6.64 o 
  -9   6   6       13.27       17.47      6.78 o 
  -7   6   6      668.29      674.47     19.98 o 
  -6   6   6     1314.70     1162.63     20.46 o 
  -5   6   6       56.60       52.89      5.76 o 
  -4   6   6     5453.54     5129.74    114.72 o 
  -3   6   6     1830.87     1688.66     39.25 o 
  -2   6   6     6475.10     6629.58    147.20 o 
  -1   6   6      664.87      668.24      9.34 o 
   0   6   6     2789.74     2718.21     34.26 o 
   1   6   6     2226.72     2387.92     30.22 o 
   2   6   6     6216.01     7078.23     87.73 o 
   3   6   6       41.10       12.67      3.86 o 
   4   6   6     1737.97     1974.99     31.72 o 
   5   6   6      666.59      658.78     11.96 o 
   6   6   6      816.81      797.55     12.19 o 
   7   6   6     2171.56     2310.56     31.16 o 
   8   6   6     2260.89     2326.94     31.65 o 
   9   6   6      502.17      518.75      9.67 o 
  10   6   6     1141.57     1156.78     17.76 o 
  11   6   6      598.05      602.08     14.96 o 
  -9   7   6      272.95      234.55     12.67 o 
  -8   7   6     1050.74     1014.94     27.72 o 
  -7   7   6     1172.15     1108.85     28.87 o 
  -6   7   6     2048.58     1887.92     44.80 o 
  -5   7   6      182.24      224.60      9.11 o 
  -4   7   6      111.31      131.53      8.96 o 
  -3   7   6     1736.89     1748.09     28.70 o 
  -2   7   6       65.07       83.88      6.27 o 
  -1   7   6      151.78       95.60     11.86 o 
   0   7   6     1079.87     1244.79     16.58 o 
   1   7   6      849.09      717.99     10.01 o 
   2   7   6     1944.73     1991.16     25.46 o 
   3   7   6     3733.66     3501.88     44.00 o 
   4   7   6        6.20        3.06      2.34 o 
   5   7   6     9228.02     9672.42    163.41 o 
   6   7   6     3116.72     3361.96     44.12 o 
   7   7   6     1030.23      975.17     38.12 o 
   8   7   6        0.63       -1.48      5.89 o 
   9   7   6       89.36       85.55      4.74 o 
  10   7   6       23.75       32.78      6.96 o 
  11   7   6      279.49      272.90     10.08 o 
  -9   8   6      308.59      355.56     15.27 o 
  -8   8   6      100.27       92.98      8.49 o 
  -6   8   6      167.71      216.37      9.59 o 
  -4   8   6       90.78      114.49      5.60 o 
  -3   8   6      238.24      240.52     11.44 o 
  -2   8   6        8.59       13.47      4.00 o 
  -1   8   6     1204.01     1015.98     17.45 o 
   0   8   6      838.04      628.02     11.55 o 
   1   8   6     3569.88     3619.64     45.44 o 
   2   8   6     2812.70     2814.76     35.62 o 
   3   8   6     1607.44     1628.10     18.08 o 
   4   8   6     1952.41     1911.52     38.48 o 
   5   8   6      887.69     1026.28     20.57 o 
   6   8   6     4063.76     4355.63     96.20 o 
   7   8   6      441.84      424.73      8.39 o 
   8   8   6      611.65      641.63     12.04 o 
   9   8   6      562.95      581.51     11.86 o 
  10   8   6     1861.82     1881.20     28.26 o 
  11   8   6     1018.70     1079.35     21.07 o 
  12   8   6      779.88      796.76     24.64 o 
  -8   9   6      143.26      117.67     10.39 o 
  -7   9   6      242.04      245.64     11.93 o 
  -6   9   6      722.43      689.17     19.71 o 
  -5   9   6       93.40      124.05      7.99 o 
  -4   9   6        4.28        7.60      3.25 o 
  -3   9   6      682.41      655.51     13.38 o 
  -2   9   6      387.34      371.18      8.68 o 
  -1   9   6      307.86      269.02     14.70 o 
   0   9   6      236.28      139.07      6.12 o 
   2   9   6      132.18      107.46      7.89 o 
   3   9   6     2487.67     2562.83     40.62 o 
   4   9   6      602.44      563.45     11.06 o 
   5   9   6     3995.28     4196.88     65.82 o 
   6   9   6     2750.72     2718.70    145.44 o 
   7   9   6     2295.69     2404.61     47.66 o 
   8   9   6     2680.00     2807.06     37.92 o 
   9   9   6     1511.52     1531.68     22.37 o 
  10   9   6      801.14      783.75     13.48 o 
  11   9   6       33.18       29.90      4.51 o 
  12   9   6        2.29       -7.04      7.04 o 
  -8  10   6      108.38      110.89      9.99 o 
  -7  10   6      544.04      574.97     18.92 o 
  -6  10   6      642.28      600.50     18.31 o 
  -5  10   6      341.51      322.21      9.07 o 
  -4  10   6       27.97       28.84      3.90 o 
  -3  10   6       54.01       59.43      5.15 o 
  -2  10   6       18.20       28.29      3.73 o 
  -1  10   6     1548.83     1491.52     25.19 o 
   0  10   6     2111.86     2147.14     34.69 o 
   1  10   6      856.88      807.03     14.49 o 
   2  10   6     1315.76     1299.77     17.38 o 
   3  10   6     8681.74     9266.05    142.10 o 
   4  10   6      869.78      745.55     13.90 o 
   5  10   6     1130.72     1013.51     78.55 o 
   6  10   6       15.44        1.46     14.83 o 
   7  10   6      642.98      642.54     13.30 o 
   8  10   6       44.01       49.30     13.71 o 
   9  10   6      141.39      160.44      7.19 o 
  10  10   6       57.92       47.97      4.29 o 
  11  10   6       24.27       21.65      4.00 o 
  12  10   6      283.56      298.97     15.31 o 
  -7  11   6       45.42       58.62      7.74 o 
  -6  11   6      105.17      143.90      9.73 o 
  -5  11   6      363.65      316.06     10.52 o 
  -4  11   6      337.25      301.80     11.35 o 
  -3  11   6       89.97      109.65      5.80 o 
  -2  11   6      987.92     1019.50     18.59 o 
  -1  11   6     2730.85     2726.65     63.98 o 
   0  11   6     2748.60     2707.91    105.19 o 
   1  11   6     1923.33     1895.42    121.01 o 
   2  11   6       79.44       55.51      3.92 o 
   3  11   6        8.64        8.76      4.71 o 
   4  11   6      182.30      133.38     14.26 o 
   5  11   6       19.16       13.96      6.38 o 
   6  11   6      179.96      175.95      6.63 o 
   7  11   6      300.49      287.35      8.42 o 
   8  11   6      116.80      135.38      6.53 o 
   9  11   6      194.86      198.16     12.26 o 
  10  11   6        1.86       -4.59      5.59 o 
  11  11   6        5.83        4.16      9.13 o 
  -7  12   6        3.58       -2.68      6.16 o 
  -5  12   6      296.30      324.36     12.87 o 
  -4  12   6      188.27      190.13     13.14 o 
  -3  12   6      174.10      161.29      8.12 o 
  -2  12   6      486.79      489.36     11.17 o 
  -1  12   6      309.87      277.16     24.36 o 
   0  12   6       53.73       40.97      9.57 o 
   1  12   6        0.88        4.93      4.84 o 
   2  12   6      325.44      333.60     12.54 o 
   3  12   6     2159.13     2051.18     49.24 o 
   4  12   6     1863.69     1786.06     29.63 o 
   5  12   6      174.16      176.72      6.78 o 
   6  12   6        8.51        8.46      3.50 o 
   7  12   6       43.38       50.60      6.73 o 
   8  12   6       38.75       31.35     10.54 o 
   9  12   6       10.44        5.29      4.40 o 
  10  12   6        2.85        2.43     10.74 o 
  11  12   6        2.60       -1.54      4.41 o 
  -5  13   6       71.88       69.17      5.61 o 
  -4  13   6      212.74      232.81      8.29 o 
  -3  13   6       97.21       83.78      5.60 o 
  -2  13   6     1412.37     1438.66     28.69 o 
  -1  13   6      510.98      510.06     11.38 o 
   0  13   6     1579.78     1610.72     33.25 o 
   1  13   6      571.70      554.43     11.69 o 
   2  13   6      182.33      163.88      9.37 o 
   3  13   6      160.55      158.11      9.64 o 
   4  13   6      966.33      926.71     17.07 o 
   5  13   6        4.55        0.77      3.38 o 
   6  13   6      382.98      368.31      9.39 o 
   7  13   6       44.16       42.73      6.95 o 
   8  13   6      152.84      155.69      6.90 o 
   9  13   6      219.69      206.58      7.99 o 
  10  13   6      110.55      125.47      7.36 o 
  11  13   6       13.44       -6.56      7.08 o 
  -5  14   6      127.14      117.27      7.41 o 
  -4  14   6      606.40      615.37     14.05 o 
  -3  14   6        3.21        6.68      4.06 o 
  -2  14   6      410.04      429.84     10.69 o 
  -1  14   6      536.33      535.40     13.99 o 
   0  14   6       24.05       28.69      3.97 o 
   1  14   6       19.42       30.76      5.98 o 
   2  14   6      392.15      382.32     14.13 o 
   3  14   6     1528.45     1470.44     37.54 o 
   4  14   6     2627.25     2588.48     61.83 o 
   5  14   6      434.42      428.92     15.18 o 
   6  14   6      152.98      139.20      6.41 o 
   7  14   6      296.16      284.95     14.81 o 
   8  14   6       53.24       50.47      4.84 o 
   9  14   6       73.41       77.16      8.65 o 
  10  14   6       19.29       17.98      8.80 o 
  -4  15   6      100.55      113.39      9.55 o 
  -3  15   6       15.03        8.95      4.32 o 
  -2  15   6       73.59       90.37      5.89 o 
  -1  15   6      418.60      423.52     17.56 o 
   0  15   6      997.95      994.48     21.03 o 
   1  15   6      246.05      256.68     11.71 o 
   2  15   6      204.78      231.38     11.31 o 
   3  15   6       23.08       25.92      6.20 o 
   4  15   6      484.16      467.56     16.41 o 
   5  15   6      159.81      158.02     10.03 o 
   6  15   6        9.66       16.63      5.63 o 
   7  15   6       75.03       81.64      5.98 o 
   8  15   6       13.76        8.44      4.17 o 
   9  15   6      341.57      359.33     10.33 o 
  10  15   6      770.61      809.57     48.52 o 
  -3  16   6      161.25      185.59      8.03 o 
  -2  16   6       90.97       93.89      6.55 o 
  -1  16   6       14.88       22.36      4.66 o 
   0  16   6       96.04      140.33     10.12 o 
   1  16   6        3.96        9.15      5.81 o 
   2  16   6        0.27        7.17      5.68 o 
   3  16   6       48.30       59.23      7.52 o 
   4  16   6       89.34       90.91      8.85 o 
   5  16   6     1291.97     1300.53     34.68 o 
   6  16   6      378.49      381.57     14.92 o 
   7  16   6      373.83      373.96     14.79 o 
   8  16   6      538.78      557.68     13.08 o 
   9  16   6      414.29      441.55     11.73 o 
  -2  17   6        0.70       -1.22      7.81 o 
  -1  17   6       61.72       84.01      8.71 o 
   0  17   6       54.28       69.53      8.36 o 
   1  17   6      552.81      569.60     19.36 o 
   2  17   6      134.65      110.50      9.55 o 
   3  17   6      561.23      612.29     20.37 o 
   4  17   6      244.51      286.08     13.16 o 
   5  17   6      676.97      690.36     21.91 o 
   6  17   6       76.59       96.46      9.11 o 
   7  17   6      155.11      158.60     10.65 o 
   8  17   6        0.40        4.22      6.07 o 
  -1  18   6      138.20      163.79     11.53 o 
   0  18   6      162.87      164.58     11.27 o 
   1  18   6       75.33       99.98      9.81 o 
   2  18   6      355.78      388.08     16.11 o 
   3  18   6      232.46      285.86     13.82 o 
   4  18   6      106.55      146.32     10.83 o 
   5  18   6       44.55       39.78      7.52 o 
   6  18   6       43.07       51.62      8.05 o 
   7  18   6      425.56      439.26     17.07 o 
   2  19   6       67.48      106.62     10.69 o 
   3  19   6      139.67      168.67     11.88 o 
   4  19   6      110.70      118.95     10.91 o 
   5  19   6      446.99      471.47     18.26 o 
  -3 -16   7      160.18      197.19     11.97 o 
  -2 -16   7      193.79      233.67     13.07 o 
  -1 -16   7        8.68        8.89      6.51 o 
  -3 -15   7       87.44      101.26      9.37 o 
  -2 -15   7      132.05      144.29     10.61 o 
  -1 -15   7       21.59       29.09      7.00 o 
   0 -15   7      134.14      144.69     10.61 o 
   1 -15   7       65.32       64.41      5.82 o 
  -8 -14   7        2.61       -3.65      6.03 o 
  -7 -14   7       11.20       14.08      6.16 o 
  -6 -14   7       64.55       56.11      7.00 o 
  -3 -14   7       39.18       36.92      6.51 o 
  -2 -14   7       84.72       78.86      7.70 o 
  -1 -14   7       82.68       77.27      7.96 o 
   0 -14   7       97.38      118.99     10.45 o 
   1 -14   7        7.13        6.28      4.18 o 
   2 -14   7      123.84      139.41      7.42 o 
   3 -14   7       90.74       89.54      6.35 o 
  -8 -13   7        1.97        7.44      6.20 o 
  -7 -13   7        5.75        2.38      5.76 o 
  -6 -13   7       41.65       45.41      6.47 o 
  -5 -13   7       48.14       44.71      6.07 o 
  -4 -13   7        3.30       -0.40      4.93 o 
  -3 -13   7       18.24       16.02      5.54 o 
  -2 -13   7       85.96       85.63      8.36 o 
  -1 -13   7      792.75      796.79     16.03 o 
   0 -13   7      369.05      337.87      9.49 o 
   1 -13   7      817.98      813.86     16.78 o 
   2 -13   7      156.63      140.61      7.12 o 
   3 -13   7      138.44      148.11      7.94 o 
   4 -13   7       61.89       67.28      5.94 o 
  -9 -12   7       78.33       83.80     13.58 o 
  -8 -12   7      185.75      179.68      8.44 o 
  -7 -12   7       67.45       64.20      7.17 o 
  -6 -12   7      118.75       99.28      8.45 o 
  -5 -12   7       23.65       23.41      5.28 o 
  -4 -12   7      395.43      414.33     17.82 o 
  -3 -12   7      918.65      877.38     24.33 o 
  -2 -12   7     1815.36     1748.97     29.84 o 
  -1 -12   7      648.18      640.54     13.52 o 
   0 -12   7      187.52      176.37      7.02 o 
   1 -12   7      131.71      114.07      6.29 o 
   2 -12   7      223.70      232.31      8.15 o 
   3 -12   7       22.30       17.80      4.43 o 
   4 -12   7      105.71      118.77     14.57 o 
   5 -12   7      280.51      281.14      9.61 o 
 -10 -11   7      184.78      179.74      9.05 o 
  -9 -11   7       20.89       12.18      5.02 o 
  -8 -11   7      490.83      491.86     12.75 o 
  -7 -11   7      505.20      487.46     15.84 o 
  -6 -11   7     1129.29     1038.22     20.13 o 
  -5 -11   7      126.85      111.60      8.18 o 
  -4 -11   7     1355.30     1312.10     29.18 o 
  -3 -11   7      474.91      446.87     10.15 o 
  -2 -11   7       31.64       21.73      6.84 o 
  -1 -11   7        3.47        3.46      3.43 o 
   0 -11   7        9.29        7.23      3.61 o 
   1 -11   7      296.01      286.27      8.51 o 
   2 -11   7      614.57      612.37     13.39 o 
   3 -11   7      628.20      594.51     13.35 o 
   4 -11   7      178.26      183.01      7.56 o 
   5 -11   7       32.62       29.54      7.22 o 
   6 -11   7        5.41        2.42      4.46 o 
 -10 -10   7       21.07       16.58      5.31 o 
  -9 -10   7      515.18      505.61     13.13 o 
  -8 -10   7       66.51       50.01      5.94 o 
  -7 -10   7       23.29       20.11      4.36 o 
  -6 -10   7      121.11       97.67      6.03 o 
  -5 -10   7      456.48      374.01     10.54 o 
  -4 -10   7       28.96       17.37      3.33 o 
  -3 -10   7       20.87       15.60      3.03 o 
  -2 -10   7      333.32      353.18      7.05 o 
  -1 -10   7     1773.84     1798.26     24.26 o 
   0 -10   7      239.37      218.46      7.17 o 
   1 -10   7      709.11      694.88     14.16 o 
   2 -10   7       52.92       57.58      4.67 o 
   3 -10   7      171.37      171.74      8.93 o 
   4 -10   7        2.15        2.64      3.78 o 
   5 -10   7       62.99       55.91      5.15 o 
   6 -10   7       12.42       15.78      4.43 o 
   7 -10   7       85.29      102.92      7.06 o 
 -10  -9   7       78.41       75.76      6.38 o 
  -9  -9   7       80.77       76.19     12.39 o 
  -8  -9   7       20.96       28.72      4.80 o 
  -7  -9   7        8.67       14.06      4.20 o 
  -6  -9   7      830.31      881.67     17.41 o 
  -5  -9   7      297.22      294.35      9.68 o 
  -4  -9   7      264.89      263.80      5.44 o 
  -3  -9   7      574.54      566.97      9.29 o 
  -2  -9   7     1055.39     1074.37     15.32 o 
  -1  -9   7       27.45       12.99      2.52 o 
   0  -9   7      472.56      432.54      7.78 o 
   1  -9   7      157.63      141.50     11.51 o 
   2  -9   7      436.78      401.24      9.91 o 
   3  -9   7       50.75       41.39      4.35 o 
   4  -9   7      191.08      159.93      6.95 o 
   5  -9   7       65.49       62.57      5.06 o 
   6  -9   7      156.03      149.12      7.11 o 
   7  -9   7       74.88       66.08      5.62 o 
 -11  -8   7      113.87      119.29      8.07 o 
 -10  -8   7       70.81       75.77      6.13 o 
  -9  -8   7       96.46       95.50      6.83 o 
  -8  -8   7     1862.20     1935.88     33.83 o 
  -7  -8   7        1.79        1.61      3.82 o 
  -6  -8   7      194.85      166.23      6.84 o 
  -5  -8   7      445.05      416.04     10.14 o 
  -4  -8   7        6.12        0.41      1.99 o 
  -3  -8   7        2.93        5.84      2.06 o 
  -2  -8   7       23.42       17.65      3.07 o 
  -1  -8   7       33.07       50.37      2.88 o 
   0  -8   7      131.97      106.40      4.23 o 
   1  -8   7      468.05      437.79      8.64 o 
   2  -8   7      745.93      754.97     14.79 o 
   3  -8   7      856.97      793.68     15.54 o 
   4  -8   7      265.70      238.69      8.01 o 
   5  -8   7      103.35      102.05      6.06 o 
   6  -8   7      191.18      164.99      7.17 o 
   7  -8   7      193.75      177.87      7.67 o 
   8  -8   7        1.01       -0.12      4.20 o 
 -11  -7   7      276.06      275.29     10.19 o 
 -10  -7   7       93.23      104.72      7.10 o 
  -9  -7   7        1.59       -1.15      4.05 o 
  -8  -7   7       36.87       33.58      5.13 o 
  -7  -7   7      299.85      274.83     16.08 o 
  -6  -7   7        1.46        1.52      3.45 o 
  -5  -7   7       96.17       84.80      6.17 o 
  -4  -7   7      202.06      174.15      4.18 o 
  -3  -7   7      193.52      184.40      4.20 o 
  -2  -7   7      708.26      702.20     10.51 o 
  -1  -7   7      127.65      124.04      4.08 o 
   0  -7   7     2018.32     1957.28     25.74 o 
   1  -7   7     2019.98     1980.57     26.11 o 
   2  -7   7     1232.25     1169.96     18.14 o 
   3  -7   7       17.35       26.85      4.07 o 
   4  -7   7      116.44      104.84      5.85 o 
   5  -7   7       43.10       38.63      4.29 o 
   6  -7   7       39.67       34.05      4.32 o 
   7  -7   7       35.25       27.28      5.61 o 
   8  -7   7       37.99       44.63      5.16 o 
 -11  -6   7      166.32      158.78      8.21 o 
 -10  -6   7        0.43       -0.21      4.31 o 
  -9  -6   7       77.61       75.08      8.12 o 
  -8  -6   7      486.00      455.75     11.34 o 
  -7  -6   7       60.17       53.95      4.55 o 
  -6  -6   7       27.60       23.78      3.82 o 
  -5  -6   7       45.98       54.72      4.51 o 
  -4  -6   7      300.85      256.54      4.69 o 
  -3  -6   7      283.28      241.15      4.49 o 
  -2  -6   7     3532.99     3491.25     38.84 o 
  -1  -6   7      151.92      125.85      3.94 o 
   0  -6   7     3210.43     3214.98     40.95 o 
   1  -6   7      226.94      206.02      4.85 o 
   2  -6   7     2039.85     1984.84     26.09 o 
   3  -6   7       18.51       22.98      2.46 o 
   4  -6   7      183.83      204.64      7.05 o 
   5  -6   7      557.74      486.02     11.12 o 
   6  -6   7      139.66      133.33      6.45 o 
   7  -6   7       47.27       53.05      4.85 o 
   8  -6   7      396.77      404.22     10.81 o 
   9  -6   7       37.22       29.80      4.89 o 
 -11  -5   7        1.52       -4.17      4.49 o 
 -10  -5   7      134.58      152.41      7.66 o 
  -9  -5   7        7.30        4.75      3.98 o 
  -8  -5   7      184.50      183.76      7.40 o 
  -7  -5   7      771.29      728.85     14.85 o 
  -6  -5   7      933.66      958.26     14.18 o 
  -5  -5   7     1448.44     1360.36     18.80 o 
  -4  -5   7     1574.77     1570.95     18.24 o 
  -3  -5   7       43.40       44.11      2.51 o 
  -2  -5   7     3230.49     3270.33     36.32 o 
  -1  -5   7        2.78        4.96      1.56 o 
   0  -5   7      340.39      360.01      6.26 o 
   1  -5   7       91.39       88.73      3.61 o 
   2  -5   7     2779.66     3021.99     38.64 o 
   3  -5   7       80.96       69.90      4.44 o 
   4  -5   7       43.43       31.27      2.63 o 
   5  -5   7      689.17      668.03     13.52 o 
   6  -5   7      474.23      535.73     11.89 o 
   7  -5   7      909.29      817.30     16.38 o 
   8  -5   7      114.68      105.97      6.39 o 
   9  -5   7       16.46       22.84      4.56 o 
 -11  -4   7       35.97       28.57      5.20 o 
 -10  -4   7       88.95       85.10      7.96 o 
  -9  -4   7      470.10      464.38     11.59 o 
  -8  -4   7       30.93       34.01      4.34 o 
  -7  -4   7      449.76      416.13      9.02 o 
  -6  -4   7     2796.09     2913.76     37.96 o 
  -5  -4   7     1996.38     2050.59     28.21 o 
  -4  -4   7        4.26        1.84      1.37 o 
  -3  -4   7       10.04        9.12      1.44 o 
  -2  -4   7       15.60       33.97      3.66 o 
  -1  -4   7     4154.13     4507.87     49.50 o 
   0  -4   7       11.72        5.98      1.77 o 
   1  -4   7      100.67      104.06      3.75 o 
   2  -4   7     1937.07     2039.84     26.48 o 
   3  -4   7       37.70       49.60      2.82 o 
   4  -4   7      406.77      422.66      7.40 o 
   5  -4   7        7.63        5.15      2.34 o 
   6  -4   7        0.83        0.47      4.22 o 
   7  -4   7       40.58       36.58      4.25 o 
   8  -4   7       63.89       67.09      5.07 o 
   9  -4   7       64.25       65.24      5.23 o 
  10  -4   7        7.48       14.60      4.49 o 
 -11  -3   7       60.75       56.08      5.64 o 
 -10  -3   7      377.42      393.82     10.85 o 
  -9  -3   7      146.36      150.87      7.02 o 
  -8  -3   7      488.84      447.69     12.39 o 
  -7  -3   7      716.86      676.04     32.28 o 
  -6  -3   7      382.52      336.21     14.34 o 
  -5  -3   7       42.91       41.74      3.09 o 
  -4  -3   7       31.43       27.88      1.78 o 
  -3  -3   7      795.74      736.38      9.11 o 
  -2  -3   7     2302.92     2211.54     24.78 o 
  -1  -3   7        8.28        1.65      1.48 o 
   0  -3   7     3089.97     3166.42     35.00 o 
   1  -3   7        3.74        4.44      1.92 o 
   2  -3   7       69.22       94.22      3.47 o 
   3  -3   7      477.77      528.35      9.90 o 
   4  -3   7       84.72       61.81      3.21 o 
   5  -3   7      668.34      608.47     12.51 o 
   6  -3   7      180.51      166.09      5.00 o 
   7  -3   7       57.43       55.05      6.25 o 
   8  -3   7      339.48      340.46      9.37 o 
   9  -3   7       42.37       43.78      4.67 o 
  10  -3   7      149.17      152.17      7.42 o 
 -11  -2   7       37.55       29.11      5.10 o 
 -10  -2   7      192.79      166.00      7.85 o 
  -9  -2   7      121.21      128.85      8.85 o 
  -8  -2   7       94.39       78.38      5.14 o 
  -7  -2   7      237.00      225.93      6.74 o 
  -6  -2   7        0.90       -0.16      2.90 o 
  -5  -2   7     1107.87     1054.74     17.76 o 
  -4  -2   7        0.18        0.70      2.95 o 
  -3  -2   7     1420.49     1397.94     22.36 o 
  -2  -2   7     1263.82     1443.74     21.13 o 
  -1  -2   7      418.82      471.17      6.21 o 
   0  -2   7     4356.60     4833.79     52.85 o 
   1  -2   7       53.55       52.20      3.19 o 
   2  -2   7     1399.84     1515.90     19.94 o 
   3  -2   7      652.92      635.37      9.46 o 
   4  -2   7      238.83      224.23      7.29 o 
   5  -2   7       59.11       65.21      3.45 o 
   6  -2   7       70.32       60.72      6.03 o 
   7  -2   7     1235.09     1307.72     18.49 o 
   8  -2   7       74.01       70.06      4.04 o 
   9  -2   7       21.58       12.59      5.59 o 
  10  -2   7      137.22      147.10      7.23 o 
  11  -2   7      188.86      226.63     12.67 o 
 -10  -1   7        0.46       -2.11      5.24 o 
  -9  -1   7      158.86      149.95     15.25 o 
  -8  -1   7      381.13      348.14      8.63 o 
  -7  -1   7       59.80       59.06      3.86 o 
  -6  -1   7       72.80       71.21      4.60 o 
  -5  -1   7      250.88      240.17      6.20 o 
  -4  -1   7      381.19      358.37      7.44 o 
  -3  -1   7     5697.58     6237.96     93.72 o 
  -2  -1   7       70.50       64.70      3.83 o 
  -1  -1   7      114.11      121.34      3.13 o 
   0  -1   7     1956.07     2041.12     22.69 o 
   1  -1   7      284.85      356.77      5.83 o 
   2  -1   7     1922.70     2161.57     27.72 o 
   3  -1   7     1542.42     1744.07     22.76 o 
   4  -1   7      422.66      388.11      6.62 o 
   5  -1   7        2.33        1.43      2.03 o 
   6  -1   7      230.73      183.45      4.90 o 
   7  -1   7      113.11      118.02      4.96 o 
   8  -1   7      235.06      251.53      6.24 o 
   9  -1   7       91.45       85.11      4.69 o 
  10  -1   7       46.85       49.95      7.13 o 
  -9   0   7      246.97      263.89      7.79 o 
  -8   0   7       33.82       33.99      3.79 o 
  -7   0   7      172.15      177.65      8.85 o 
  -6   0   7       79.13       74.36      4.62 o 
  -5   0   7      195.09      194.42      5.57 o 
  -4   0   7       76.29       65.01      3.73 o 
  -2   0   7      132.45       84.98      5.17 o 
  -1   0   7     2947.94     3231.11     60.36 o 
   0   0   7     5145.36     5375.63     69.36 o 
   1   0   7      973.28     1194.32     15.63 o 
   2   0   7        4.46       14.10      1.74 o 
   3   0   7        1.46        9.26      1.90 o 
   4   0   7      266.43      242.28      4.03 o 
   5   0   7     1123.07     1101.35     13.18 o 
   6   0   7      667.78      592.54      9.54 o 
   7   0   7        2.55       -0.22      2.39 o 
   8   0   7      723.89      635.50     10.51 o 
   9   0   7       65.48       68.90      3.84 o 
  10   0   7        0.19       -2.98      4.36 o 
  11   0   7      120.48      123.35     10.25 o 
 -10   1   7       18.33       18.92      6.03 o 
  -9   1   7      100.20       83.08      8.18 o 
  -8   1   7        8.72        1.89      3.18 o 
  -7   1   7      818.72      778.21     36.02 o 
  -6   1   7        1.09        1.35      2.66 o 
  -5   1   7      119.93      112.92      4.74 o 
  -4   1   7      393.42      391.97      8.00 o 
  -3   1   7        0.48        3.73      2.08 o 
  -2   1   7     1439.59     1425.04     22.45 o 
  -1   1   7     1799.17     1968.87     24.97 o 
   0   1   7     9563.30    10466.20    129.72 o 
   1   1   7       32.70       13.72      1.56 o 
   3   1   7      415.31      378.26      6.36 o 
   4   1   7     1909.52     1958.41     22.10 o 
   5   1   7        0.25        0.95      1.82 o 
   6   1   7      375.42      376.34      5.86 o 
   7   1   7      127.54      121.77      6.04 o 
   8   1   7      389.75      350.70      7.26 o 
   9   1   7      429.48      404.35     10.14 o 
  10   1   7      354.11      360.96     10.94 o 
  11   1   7      140.92      135.81      7.23 o 
 -10   2   7        8.95        9.90      5.98 o 
  -9   2   7       93.38       77.89      7.13 o 
  -8   2   7        4.63        8.41      5.02 o 
  -7   2   7        0.74        4.72      2.94 o 
  -6   2   7      171.04      149.70      5.60 o 
  -5   2   7      901.23      988.86     16.85 o 
  -4   2   7     3492.85     3469.61     43.68 o 
  -3   2   7     2522.12     2486.75     38.27 o 
  -2   2   7     2296.39     2289.58     35.16 o 
  -1   2   7     7810.10     8037.58     99.54 o 
   0   2   7     2098.89     2322.12     29.25 o 
   1   2   7     3874.06     4083.17     57.92 o 
   2   2   7      111.87      100.74      2.96 o 
   3   2   7      236.85      293.41      6.21 o 
   4   2   7     1072.81     1152.02     13.49 o 
   5   2   7     2058.55     2182.57     24.65 o 
   6   2   7     2712.58     2871.60     32.23 o 
   7   2   7     1239.81     1201.73     14.67 o 
   8   2   7      171.08      160.57      6.34 o 
   9   2   7      938.92      959.51     18.61 o 
  10   2   7      516.00      519.23     14.35 o 
  11   2   7      194.68      196.02      8.10 o 
 -10   3   7      219.62      237.01     12.06 o 
  -9   3   7      259.92      261.57     11.93 o 
  -8   3   7      153.35      179.23      9.95 o 
  -7   3   7      775.41      763.49     20.73 o 
  -6   3   7       18.59        8.22      4.25 o 
  -5   3   7     1718.77     1756.57     23.03 o 
  -4   3   7        0.67        2.03      1.55 o 
  -3   3   7     5476.62     5844.15     72.66 o 
  -2   3   7       39.87       23.52      1.64 o 
  -1   3   7      548.92      568.98      7.99 o 
   0   3   7     1288.98     1309.95     16.88 o 
   1   3   7     4446.98     4828.63     60.00 o 
   2   3   7     7825.00     8098.98    123.38 o 
   3   3   7     2430.24     2478.43     39.24 o 
   4   3   7     5012.60     5434.96     65.47 o 
   5   3   7     2315.72     2416.53     27.13 o 
   6   3   7     3818.23     4055.38     44.92 o 
   7   3   7       97.31       96.41      4.59 o 
   8   3   7      292.92      305.02      8.34 o 
   9   3   7      499.68      478.72     11.22 o 
  10   3   7       44.62       37.97      6.60 o 
  11   3   7        7.48        3.94      4.04 o 
  12   3   7      142.46      174.35     12.23 o 
 -10   4   7      276.96      310.02     14.04 o 
  -9   4   7        9.11       13.20      5.98 o 
  -8   4   7      130.39      160.80      9.68 o 
  -6   4   7       88.32      100.64      8.32 o 
  -5   4   7      513.07      492.97      7.91 o 
  -4   4   7     1010.88      970.34     14.86 o 
  -3   4   7      730.85      711.92     10.02 o 
  -2   4   7    12256.37    12345.90    152.49 o 
  -1   4   7     1376.70     1296.01     16.90 o 
   0   4   7     7426.72     7975.04     98.65 o 
   1   4   7    16806.26    18163.97    224.57 o 
   2   4   7     8079.46     8469.02    104.77 o 
   4   4   7      592.77      607.18      8.93 o 
   5   4   7       24.89       36.45      1.87 o 
   6   4   7       54.07       68.28      3.46 o 
   7   4   7       52.20       79.47     13.88 o 
   8   4   7      185.31      200.67      6.59 o 
   9   4   7      659.23      640.51     13.45 o 
  10   4   7      448.65      433.83     19.25 o 
  11   4   7       74.56       79.82      5.60 o 
  12   4   7      198.34      228.43     12.89 o 
 -10   5   7       83.77      108.47     10.65 o 
  -9   5   7      198.94      207.00     11.44 o 
  -8   5   7      449.14      481.46     16.33 o 
  -7   5   7      439.62      405.20     14.48 o 
  -6   5   7      512.74      544.70     16.59 o 
  -5   5   7     2911.11     2740.36     43.65 o 
  -4   5   7     2721.62     2724.55     34.77 o 
  -3   5   7     7670.10     7905.58     97.99 o 
  -2   5   7      287.59      280.29      4.93 o 
  -1   5   7     1338.20     1280.65     16.74 o 
   0   5   7      782.68      837.57     18.30 o 
   1   5   7     1594.05     1601.29     20.58 o 
   2   5   7      848.14      712.90      9.91 o 
   3   5   7     1268.81     1296.62     17.05 o 
   4   5   7     1063.45      930.53     15.33 o 
   5   5   7     2067.00     2213.89     29.00 o 
   6   5   7       38.91       25.07      2.57 o 
   7   5   7     2014.02     1905.57     77.29 o 
   8   5   7       37.54       25.71      3.00 o 
   9   5   7     1017.44      966.53     26.27 o 
  10   5   7      722.37      719.88     21.47 o 
  11   5   7      195.33      193.78      7.97 o 
  12   5   7       22.41       36.61      7.26 o 
  -9   6   7      453.74      438.12     16.37 o 
  -8   6   7     1996.19     2074.19     49.46 o 
  -7   6   7     1871.13     1920.30     45.63 o 
  -6   6   7      494.03      479.79     15.75 o 
  -5   6   7       10.08        4.29      2.95 o 
  -4   6   7      895.45      843.75     15.23 o 
  -3   6   7      663.75      575.83     18.53 o 
  -2   6   7     1186.49     1252.77     16.59 o 
  -1   6   7     3116.20     3388.13     54.45 o 
   0   6   7     5244.60     5247.54     65.29 o 
   1   6   7     3382.97     3297.46     41.38 o 
   2   6   7     4811.79     4825.68     60.17 o 
   3   6   7       98.76      155.91      3.62 o 
   4   6   7     1466.70     1231.03     30.06 o 
   5   6   7        3.49       -1.41      2.56 o 
   6   6   7     1578.71     1702.91     29.13 o 
   7   6   7       96.48      104.34      7.77 o 
   8   6   7       21.00       18.15      8.56 o 
   9   6   7       50.00       52.29      5.51 o 
  10   6   7      783.64      807.41     23.45 o 
  11   6   7      985.78      993.68     27.94 o 
  12   6   7      360.45      399.52     15.89 o 
  -9   7   7       18.54       22.66      7.04 o 
  -8   7   7       40.63       52.28      7.57 o 
  -5   7   7      850.28      790.97     14.87 o 
  -4   7   7     1306.70     1346.13     22.90 o 
  -3   7   7     2733.68     2732.23     76.20 o 
  -2   7   7     5891.76     5984.05     92.34 o 
  -1   7   7     3118.22     3085.51     56.43 o 
   0   7   7     2218.01     2187.30     27.88 o 
   1   7   7      777.05      793.75     10.94 o 
   2   7   7     3712.88     3554.26     44.59 o 
   3   7   7       21.07       19.81      2.25 o 
   4   7   7     1098.84     1307.60     21.79 o 
   5   7   7      860.45      954.66     16.92 o 
   6   7   7     2198.24     2341.65     60.18 o 
   7   7   7      597.69      619.33     10.52 o 
   8   7   7      603.38      632.77     12.64 o 
   9   7   7      800.66      770.16     12.81 o 
  10   7   7     1123.46     1187.10     34.72 o 
  11   7   7     1268.47     1277.30     34.15 o 
  12   7   7       86.88      102.97     10.08 o 
  -9   8   7      577.01      644.46     21.39 o 
  -8   8   7      355.59      312.83     13.64 o 
  -7   8   7     1764.20     1806.55     43.96 o 
  -6   8   7     1419.99     1385.11     34.37 o 
  -5   8   7     2475.69     2508.37     40.83 o 
  -3   8   7     1130.89     1194.52     29.40 o 
  -2   8   7     2735.90     2821.05     64.60 o 
  -1   8   7     1198.30     1252.01     20.95 o 
   0   8   7       54.06       56.56      2.65 o 
   1   8   7      955.20     1020.77     13.76 o 
   2   8   7     1291.62     1243.88     16.50 o 
   3   8   7      257.53      203.02      4.16 o 
   4   8   7      351.51      315.71      8.49 o 
   5   8   7     1234.12     1210.75     25.96 o 
   6   8   7      497.73      526.33     11.25 o 
   7   8   7     2209.77     2291.50     50.14 o 
   8   8   7     2844.82     3033.92     40.70 o 
   9   8   7      590.10      600.76     10.91 o 
  10   8   7        0.08       -1.05      6.95 o 
  11   8   7       26.06       27.02      7.70 o 
  -8   9   7      188.38      198.95     12.01 o 
  -7   9   7      535.24      479.22     16.81 o 
  -6   9   7      336.76      348.70     13.42 o 
  -5   9   7      240.86      232.19      7.43 o 
  -4   9   7      283.49      284.10     10.78 o 
  -3   9   7       90.88       88.15     10.72 o 
  -2   9   7     1063.97     1019.74     18.09 o 
  -1   9   7     2374.25     2304.69     53.55 o 
   0   9   7      780.06      710.41     15.80 o 
   1   9   7        3.13        3.83      3.29 o 
   2   9   7     3873.90     3830.09     48.14 o 
   3   9   7      233.74      193.58      8.23 o 
   4   9   7      592.29      459.93      9.58 o 
   5   9   7      682.00      747.70     14.09 o 
   6   9   7      147.36      115.06     19.58 o 
   7   9   7      210.51      190.33     17.14 o 
   8   9   7      202.52      175.09      7.34 o 
   9   9   7      156.32      127.03      8.73 o 
  10   9   7      161.95      174.29      6.38 o 
  11   9   7      936.28      987.08     22.33 o 
  -8  10   7        1.23        2.02      6.25 o 
  -7  10   7        1.79       -5.76      5.76 o 
  -6  10   7       28.26       22.97      6.16 o 
  -5  10   7      115.55      119.43      8.67 o 
  -4  10   7       34.96       44.93      5.59 o 
  -3  10   7      188.12      198.51      6.78 o 
  -2  10   7      805.89      799.20     15.07 o 
  -1  10   7     1145.17     1063.32     18.78 o 
   0  10   7      929.66      913.33     23.76 o 
   1  10   7       48.59       71.32      4.01 o 
   2  10   7       16.49        8.88      4.91 o 
   3  10   7       95.44       82.50      4.81 o 
   4  10   7      123.95       94.45      5.06 o 
   5  10   7      674.81      635.96     12.67 o 
   6  10   7       29.91       32.45      7.90 o 
   7  10   7      185.35      209.57      8.76 o 
   8  10   7     2108.06     2213.35     76.66 o 
   9  10   7      530.25      539.42     16.06 o 
  10  10   7       25.26       22.16      4.49 o 
  11  10   7        1.03       -1.71      3.63 o 
  12  10   7        0.20       -5.19      7.35 o 
  -7  11   7       56.35       68.12      8.01 o 
  -6  11   7       28.43       35.07      6.56 o 
  -5  11   7        8.77       10.21      5.37 o 
  -4  11   7        6.43        4.66      3.65 o 
  -3  11   7        6.83       19.37      3.67 o 
  -2  11   7      139.87      186.95     17.54 o 
  -1  11   7      320.10      252.61     30.25 o 
   0  11   7       22.03       22.13      4.97 o 
   1  11   7      129.17      134.54      5.44 o 
   2  11   7       89.54       74.97      4.52 o 
   3  11   7     2368.80     2164.77    102.33 o 
   4  11   7      189.45      204.49      6.62 o 
   5  11   7       96.07       89.70      5.37 o 
   6  11   7      389.13      366.39      9.19 o 
   7  11   7      817.51      803.51     31.57 o 
   8  11   7       27.90       23.70      4.20 o 
   9  11   7      241.71      243.85      8.30 o 
  10  11   7       54.06       58.25      7.55 o 
  11  11   7      144.62      158.36      8.03 o 
  -7  12   7      104.37       94.79      9.02 o 
  -6  12   7      201.65      232.74     11.88 o 
  -5  12   7      141.95      151.25      9.90 o 
  -4  12   7      135.47      102.68      6.25 o 
  -3  12   7      253.99      237.30      7.78 o 
  -2  12   7      372.39      363.67      9.35 o 
  -1  12   7      584.79      592.44     12.41 o 
   0  12   7        1.50        0.09      4.84 o 
   1  12   7        1.14       -3.63     10.06 o 
   2  12   7     1109.30     1033.99     27.24 o 
   3  12   7       98.69       90.74      8.32 o 
   4  12   7       71.97       74.68      7.83 o 
   5  12   7      216.89      219.76      6.99 o 
   6  12   7       49.06       42.36      4.11 o 
   7  12   7      612.12      600.00     12.94 o 
   8  12   7      261.31      256.38     10.98 o 
   9  12   7      396.06      407.97     10.65 o 
  10  12   7      129.78      127.35     15.62 o 
  11  12   7       15.59       15.99      4.93 o 
  -6  13   7        2.71        0.31      5.81 o 
  -5  13   7        4.70        9.33      5.81 o 
  -4  13   7       24.58       39.34      6.60 o 
  -3  13   7       10.77        6.42      4.18 o 
  -2  13   7        0.28       -3.08     11.51 o 
  -1  13   7      229.76      221.58      7.45 o 
   0  13   7      723.10      758.56     17.54 o 
   1  13   7       16.62       10.21      5.19 o 
   2  13   7       99.18       93.03      8.45 o 
   3  13   7     1313.06     1204.73     31.29 o 
   4  13   7     1638.15     1620.54     40.35 o 
   5  13   7        1.52       -4.60      4.64 o 
   6  13   7       67.11       64.24      8.43 o 
   7  13   7        1.14       -2.94      3.59 o 
   8  13   7       15.38       12.57      5.68 o 
   9  13   7        0.21       -6.01      6.12 o 
  10  13   7      140.87      132.03      7.37 o 
  11  13   7       11.74        4.79      5.65 o 
  -5  14   7       19.35       12.82      4.43 o 
  -4  14   7      359.68      370.66     14.74 o 
  -3  14   7      341.02      368.82     10.10 o 
  -2  14   7      369.51      327.99     10.52 o 
  -1  14   7      285.31      274.36      8.36 o 
   0  14   7      129.25      138.18      9.11 o 
   1  14   7      240.77      264.91     11.84 o 
   2  14   7      124.99      142.23      9.33 o 
   3  14   7        0.85        0.75      5.24 o 
   4  14   7       90.49       84.58      8.98 o 
   5  14   7      153.72      164.58     10.08 o 
   6  14   7       85.27       84.26      6.23 o 
   7  14   7       57.34       47.77     12.32 o 
   8  14   7        0.44       -3.73      3.73 o 
   9  14   7      392.63      414.14     11.12 o 
  10  14   7      195.39      192.51     10.43 o 
  -4  15   7      131.63      124.27      9.95 o 
  -3  15   7      230.77      268.61     12.59 o 
  -2  15   7        7.61        3.13      3.95 o 
  -1  15   7      136.96      178.83      7.22 o 
   0  15   7       51.36       80.00      8.58 o 
   1  15   7      373.72      367.36     14.13 o 
   2  15   7      321.55      305.70     12.76 o 
   3  15   7      409.92      373.25     14.39 o 
   4  15   7       13.22       22.22      6.12 o 
   5  15   7      331.54      338.05     13.60 o 
   6  15   7      174.84      185.75     10.43 o 
   7  15   7       10.54        0.04      6.49 o 
   8  15   7       37.66       31.40      4.67 o 
   9  15   7       55.58       76.51      6.27 o 
  10  15   7       42.14       52.09      5.67 o 
  -3  16   7        1.03        8.98      6.29 o 
  -2  16   7      196.92      178.75     11.05 o 
  -1  16   7      281.94      291.01     13.11 o 
   0  16   7      822.69      806.00     23.98 o 
   1  16   7      305.18      295.32     12.94 o 
   2  16   7      239.21      258.00     12.10 o 
   3  16   7       57.66       67.77      7.66 o 
   4  16   7      242.80      260.29     12.28 o 
   5  16   7       81.78       61.26      7.70 o 
   6  16   7       99.64       69.35      7.83 o 
   7  16   7       30.81       33.27      6.86 o 
   8  16   7       10.79       14.48      5.41 o 
   9  16   7       43.18       54.21      5.58 o 
  -2  17   7       18.00       26.14      7.13 o 
  -1  17   7      121.26      120.57     10.12 o 
   0  17   7        5.94       12.10      6.47 o 
   1  17   7      198.41      195.65     11.27 o 
   2  17   7       51.40       57.82      7.70 o 
   3  17   7       37.76       36.61      7.13 o 
   4  17   7        2.41       -2.73      5.94 o 
   5  17   7       22.67       52.81      7.66 o 
   6  17   7      197.56      189.97     11.44 o 
   7  17   7      130.61      120.22      9.81 o 
   8  17   7      148.21      149.22     10.91 o 
  -1  18   7       10.19       23.19      7.30 o 
   0  18   7        1.54       -2.51      6.51 o 
   1  18   7      137.69      156.70     10.91 o 
   2  18   7      276.00      318.86     14.43 o 
   3  18   7      183.06      188.56     11.75 o 
   4  18   7      483.71      498.10     18.17 o 
   5  18   7      399.87      411.41     16.59 o 
   6  18   7      118.31      141.08     10.74 o 
   7  18   7       10.22        9.33      6.69 o 
   2  19   7      430.89      457.83     18.00 o 
   3  19   7      118.58      123.70     11.05 o 
   4  19   7        0.96        1.76      6.56 o 
   5  19   7        7.42        2.73      6.69 o 
   6  19   7      388.38      410.57     17.07 o 
  -3 -15   8       11.16       14.13      6.29 o 
  -2 -15   8       33.63       45.90      7.52 o 
  -1 -15   8       95.24       87.22      9.42 o 
   0 -15   8      141.41      157.23     11.00 o 
   1 -15   8       34.61       40.79      7.92 o 
  -7 -14   8        2.87        1.63      6.07 o 
  -6 -14   8        2.40       -5.46      5.46 o 
  -3 -14   8      349.70      379.19     15.01 o 
  -2 -14   8      275.30      288.15     12.89 o 
  -1 -14   8       76.77       65.17      7.79 o 
   0 -14   8      185.14      188.82      7.76 o 
   1 -14   8      106.43      116.06      7.19 o 
   2 -14   8       45.09       54.09      7.44 o 
  -8 -13   8      173.63      182.62     11.66 o 
  -7 -13   8      114.42      122.16      9.55 o 
  -6 -13   8      217.60      215.23     11.09 o 
  -5 -13   8       29.56       27.37      5.81 o 
  -3 -13   8      101.09      123.43      9.29 o 
  -2 -13   8       60.30       68.69      7.39 o 
  -1 -13   8       25.65       25.17      4.64 o 
   0 -13   8       39.66       46.30      4.78 o 
   1 -13   8       49.63       62.43      5.30 o 
   2 -13   8       52.89       59.87      5.49 o 
   3 -13   8        0.69       -1.66      4.20 o 
   4 -13   8      105.84      105.22      7.20 o 
  -9 -12   8      123.03      138.59      9.07 o 
  -8 -12   8      167.91      142.07      8.20 o 
  -7 -12   8      303.96      267.93     13.16 o 
  -6 -12   8       13.57       12.67      5.37 o 
  -5 -12   8        1.94        2.46      4.84 o 
  -4 -12   8       24.80       29.84      5.46 o 
  -3 -12   8      114.06      120.05      9.02 o 
  -2 -12   8      126.47      121.42      7.81 o 
  -1 -12   8      230.47      228.66      7.93 o 
   0 -12   8       73.25       80.56      5.93 o 
   1 -12   8      228.54      213.50      7.76 o 
   2 -12   8      313.49      315.97      9.40 o 
   3 -12   8       65.09       66.84      5.53 o 
   4 -12   8      118.09      117.95      7.01 o 
   5 -12   8        6.41        2.07      8.12 o 
  -9 -11   8        7.07        0.59      4.94 o 
  -8 -11   8       63.00       53.36      5.62 o 
  -7 -11   8       28.43       24.92      4.78 o 
  -6 -11   8       49.78       49.76      4.95 o 
  -5 -11   8      248.83      216.77     10.21 o 
  -4 -11   8      203.88      211.97     10.08 o 
  -3 -11   8      493.53      522.18     11.36 o 
  -2 -11   8     1396.84     1453.84     25.32 o 
  -1 -11   8      423.00      407.30     10.10 o 
   0 -11   8      376.73      390.43     10.02 o 
   1 -11   8       51.87       52.51      4.65 o 
   2 -11   8      695.52      650.03     14.05 o 
   3 -11   8        7.85       12.60      6.97 o 
   4 -11   8       25.44       32.72      4.79 o 
   5 -11   8      415.25      443.77     11.90 o 
   6 -11   8        4.83       -1.76      6.20 o 
 -10 -10   8      109.14       89.84      6.95 o 
  -9 -10   8        6.75        1.79      4.66 o 
  -8 -10   8      371.04      335.02     14.76 o 
  -7 -10   8      672.91      644.03     14.43 o 
  -6 -10   8      963.55      877.10     17.63 o 
  -5 -10   8      847.65      786.81     15.98 o 
  -4 -10   8      476.42      460.52     14.61 o 
  -3 -10   8     2624.31     2695.62     35.24 o 
  -2 -10   8        5.20        4.38      2.60 o 
  -1 -10   8       10.05       12.35      2.71 o 
   0 -10   8      258.12      241.22      7.69 o 
   1 -10   8        0.40        0.56      3.51 o 
   2 -10   8      208.97      193.36      7.32 o 
   3 -10   8      179.98      175.57      7.12 o 
   4 -10   8       19.21       14.90      4.58 o 
   5 -10   8       41.91       36.98      4.87 o 
   6 -10   8       51.76       42.85      5.16 o 
 -10  -9   8       33.29       27.87      5.56 o 
  -9  -9   8      740.52      723.60     21.83 o 
  -8  -9   8     1038.73     1000.81     20.04 o 
  -7  -9   8      510.35      462.25     11.54 o 
  -6  -9   8      364.23      306.14      9.12 o 
  -5  -9   8      587.25      564.62     12.57 o 
  -4  -9   8       42.45       32.20      3.15 o 
  -3  -9   8       14.73       13.42      3.98 o 
  -2  -9   8       17.02       17.33      2.61 o 
  -1  -9   8      114.28      101.37      4.52 o 
   0  -9   8     1266.18     1262.85     17.75 o 
   1  -9   8      228.43      207.35      9.42 o 
   2  -9   8       60.77       53.40      4.95 o 
   3  -9   8       96.37       96.26      5.91 o 
   4  -9   8       43.76       30.83      5.54 o 
   5  -9   8      393.82      345.31      9.77 o 
   6  -9   8      597.96      594.03     13.82 o 
   7  -9   8      192.74      181.36      8.03 o 
 -10  -8   8       91.06      108.97     13.91 o 
  -9  -8   8      508.54      516.14     12.98 o 
  -8  -8   8      436.67      404.91     10.94 o 
  -7  -8   8      223.94      207.54      7.81 o 
  -6  -8   8      537.02      484.53     16.37 o 
  -5  -8   8        4.92        3.44      3.49 o 
  -4  -8   8      479.89      408.51      7.76 o 
  -3  -8   8      631.54      632.12      8.86 o 
  -2  -8   8      263.43      229.40      5.51 o 
  -1  -8   8       93.64       70.20      3.69 o 
   0  -8   8      684.48      704.97     10.96 o 
   1  -8   8      112.77      109.27      4.36 o 
   2  -8   8      759.26      722.31     14.48 o 
   3  -8   8      479.22      451.26     13.11 o 
   4  -8   8      103.98       93.66      5.78 o 
   5  -8   8      148.75      130.14      6.41 o 
   6  -8   8       56.76       40.59      6.91 o 
   7  -8   8       20.78       25.28      4.66 o 
   8  -8   8        1.45        2.97      4.34 o 
 -11  -7   8      302.43      303.41     10.66 o 
 -10  -7   8       15.52       12.45      4.81 o 
  -9  -7   8       98.44       88.72      6.34 o 
  -8  -7   8       19.30       18.92      4.35 o 
  -7  -7   8        3.78        8.85      3.88 o 
  -6  -7   8      109.83      102.26     11.49 o 
  -5  -7   8      220.24      204.78      7.80 o 
  -4  -7   8        2.37        3.55      2.51 o 
  -3  -7   8      108.55      100.01      3.61 o 
  -2  -7   8      717.46      730.69      9.69 o 
  -1  -7   8      533.14      478.38      8.04 o 
   0  -7   8      602.78      558.61      9.02 o 
   1  -7   8     1876.04     1834.74     24.47 o 
   2  -7   8       31.04       34.48      2.73 o 
   3  -7   8      765.38      698.94     17.34 o 
   4  -7   8       73.76       62.98      6.25 o 
   5  -7   8      199.82      163.27      6.83 o 
   6  -7   8       68.65       71.31      6.09 o 
   7  -7   8      737.72      688.86     15.09 o 
   8  -7   8      109.71      101.92     10.91 o 
 -11  -6   8        7.15        6.90      4.89 o 
 -10  -6   8        8.55       12.11      5.83 o 
  -9  -6   8       25.65       25.90      4.69 o 
  -8  -6   8      462.08      450.10     11.30 o 
  -7  -6   8      395.90      376.07      9.91 o 
  -6  -6   8      491.13      454.55     10.69 o 
  -5  -6   8      362.00      355.46      7.06 o 
  -4  -6   8      744.26      666.95     12.85 o 
  -3  -6   8      204.83      199.01      4.42 o 
  -2  -6   8        6.85        9.61      1.86 o 
  -1  -6   8      342.81      326.43      8.35 o 
   0  -6   8       28.18       37.45      2.49 o 
   1  -6   8      649.84      600.05      9.44 o 
   2  -6   8       21.98       24.60      2.52 o 
   3  -6   8       20.36        8.83      2.40 o 
   4  -6   8       38.22       49.26      4.31 o 
   5  -6   8      397.19      355.32      9.30 o 
   6  -6   8      717.67      642.64     13.80 o 
   7  -6   8      547.14      560.18     17.12 o 
   8  -6   8      114.53       98.66      6.53 o 
   9  -6   8       30.84       24.62      4.90 o 
 -11  -5   8      138.00      150.23     10.63 o 
 -10  -5   8      266.97      266.53      9.27 o 
  -9  -5   8       27.99       27.90      4.59 o 
  -8  -5   8      351.26      325.60      9.39 o 
  -7  -5   8      202.91      179.87      7.10 o 
  -6  -5   8      972.33      928.78     13.90 o 
  -5  -5   8        0.82       -0.86      2.32 o 
  -4  -5   8       18.98       15.65      2.38 o 
  -3  -5   8      102.16      125.47      3.41 o 
  -2  -5   8     4695.14     4856.11     53.42 o 
  -1  -5   8      391.86      346.70      5.42 o 
   0  -5   8      472.16      425.58      7.14 o 
   1  -5   8     2467.13     2569.69     33.12 o 
   2  -5   8      973.05      931.87     13.32 o 
   3  -5   8     1757.37     1708.60     22.88 o 
   4  -5   8      153.68      135.02      4.60 o 
   5  -5   8      591.20      538.66     11.76 o 
   6  -5   8        1.54        0.28      3.48 o 
   7  -5   8       21.17       17.51      3.95 o 
   8  -5   8      117.28      119.76      7.26 o 
   9  -5   8        2.83        3.00      4.38 o 
 -11  -4   8        0.25       -2.53      4.39 o 
 -10  -4   8        6.11       -3.79      4.14 o 
  -9  -4   8      109.31      110.79     10.98 o 
  -8  -4   8       11.59       14.72      3.91 o 
  -7  -4   8      143.42      137.02      5.73 o 
  -6  -4   8      303.94      281.12      6.41 o 
  -5  -4   8     1465.60     1398.36     19.31 o 
  -4  -4   8     2966.81     2897.45     39.06 o 
  -3  -4   8     1772.94     1689.25     19.40 o 
  -2  -4   8        4.90       17.92      1.74 o 
  -1  -4   8     5604.97     5842.08     81.63 o 
   0  -4   8       25.65       40.40      2.22 o 
   1  -4   8     1987.20     1945.80     25.34 o 
   2  -4   8       32.82       42.28      2.42 o 
   3  -4   8      347.92      317.02      6.12 o 
   4  -4   8      487.61      438.75     16.38 o 
   5  -4   8      573.56      570.30      9.46 o 
   6  -4   8       31.76       31.55      4.16 o 
   7  -4   8      324.44      340.06      9.24 o 
   8  -4   8      375.84      331.57      9.44 o 
   9  -4   8       35.61       38.32      4.91 o 
  10  -4   8        0.92       -1.81      4.14 o 
 -11  -3   8       70.03       80.07      6.23 o 
 -10  -3   8        8.23        3.59      4.64 o 
  -9  -3   8      230.92      231.44     11.33 o 
  -8  -3   8      404.84      400.70     10.34 o 
  -7  -3   8     1265.44     1271.21     18.23 o 
  -6  -3   8      778.57      770.99     14.20 o 
  -5  -3   8      291.71      275.28     16.46 o 
  -4  -3   8      244.06      208.64      4.87 o 
  -3  -3   8      118.63      144.88      3.19 o 
  -2  -3   8      154.09      130.32      3.12 o 
  -1  -3   8       92.79       72.85      2.81 o 
   0  -3   8      834.07      988.64     11.79 o 
   1  -3   8      256.46      236.02      4.89 o 
   2  -3   8      339.09      263.25      5.22 o 
   3  -3   8      685.85      748.64     13.25 o 
   4  -3   8       73.34       84.72      3.83 o 
   5  -3   8     1721.76     1713.54     23.06 o 
   6  -3   8      906.54      881.41     13.23 o 
   7  -3   8       53.19       39.78      5.94 o 
   8  -3   8      260.12      234.05      7.84 o 
   9  -3   8        2.94        5.88      3.92 o 
  10  -3   8        9.76       11.86      4.38 o 
 -11  -2   8       17.23       11.40      4.77 o 
 -10  -2   8      179.21      176.87      7.91 o 
  -9  -2   8      599.66      611.15     18.53 o 
  -8  -2   8      482.60      475.73     16.81 o 
  -7  -2   8      644.43      602.90     12.00 o 
  -6  -2   8       44.35       48.59      3.57 o 
  -5  -2   8      212.75      199.47      5.92 o 
  -4  -2   8      403.38      411.46      8.38 o 
  -3  -2   8       73.65       57.64      3.85 o 
  -2  -2   8      876.14      777.97     14.72 o 
  -1  -2   8     5357.39     5579.84     60.91 o 
   0  -2   8       15.86       22.97      1.61 o 
   1  -2   8     1006.91      993.00     13.60 o 
   2  -2   8        5.02        8.50      1.85 o 
   3  -2   8     2531.54     2691.06     34.48 o 
   4  -2   8      359.75      355.16      6.49 o 
   5  -2   8       40.74       41.78      5.40 o 
   6  -2   8      840.36      824.66     12.48 o 
   7  -2   8      274.08      269.70      6.85 o 
   8  -2   8      169.04      156.10      5.38 o 
   9  -2   8       80.41       77.23      7.26 o 
  10  -2   8      178.01      162.71      7.51 o 
 -10  -1   8       64.02       58.57      7.08 o 
  -9  -1   8       59.43       63.54     15.03 o 
  -8  -1   8       23.36       28.30      3.70 o 
  -7  -1   8      335.46      316.77      8.01 o 
  -6  -1   8     1304.38     1244.47     20.95 o 
  -5  -1   8       12.85       17.05      4.27 o 
  -4  -1   8      333.67      258.20      6.25 o 
  -3  -1   8      255.66      250.27      5.99 o 
  -2  -1   8      659.94      695.33     12.15 o 
  -1  -1   8      108.31      125.04      3.48 o 
   0  -1   8     1961.90     2073.40     23.18 o 
   1  -1   8     1684.74     2011.35     28.14 o 
   2  -1   8      116.78      122.79      3.81 o 
   3  -1   8       31.98       46.64      2.45 o 
   4  -1   8      385.53      397.15      6.85 o 
   5  -1   8     1534.34     1630.93     21.88 o 
   6  -1   8       86.36       93.96      4.19 o 
   7  -1   8        1.78        3.13      2.55 o 
   8  -1   8     1031.88     1043.75     15.55 o 
   9  -1   8       43.86       37.34      4.76 o 
  10  -1   8       34.75       41.14      7.00 o 
  -9   0   8       59.77       54.29      4.42 o 
  -8   0   8      609.63      595.52     12.24 o 
  -7   0   8       97.33       84.23      5.41 o 
  -6   0   8      629.81      650.24     12.35 o 
  -5   0   8      622.97      578.55     10.98 o 
  -4   0   8        8.19       12.23      2.24 o 
  -3   0   8     1438.68     1459.31     23.29 o 
  -2   0   8     3064.31     3354.19     53.29 o 
  -1   0   8     1347.64     1355.75     17.63 o 
   0   0   8      666.31      622.70      8.79 o 
   2   0   8       77.70       87.19      3.57 o 
   3   0   8      182.61      219.74      4.79 o 
   4   0   8      570.09      686.91     10.14 o 
   5   0   8      667.65      676.30     10.80 o 
   6   0   8      205.99      167.01      5.54 o 
   7   0   8      209.13      178.56      8.40 o 
   8   0   8       43.79       44.04      3.30 o 
   9   0   8      201.54      185.88      5.92 o 
  10   0   8      151.69      145.71     10.12 o 
  11   0   8      581.88      601.46     20.37 o 
 -10   1   8      125.27      155.69      9.77 o 
  -9   1   8       10.11        5.59      5.06 o 
  -8   1   8        7.64        7.02      3.37 o 
  -7   1   8      531.75      516.50     10.84 o 
  -6   1   8     1107.47     1001.19     17.46 o 
  -5   1   8      849.01      761.50     13.64 o 
  -4   1   8       24.26       19.03      2.38 o 
  -3   1   8      143.88       78.65      5.08 o 
  -2   1   8       57.64       21.39      2.32 o 
  -1   1   8       25.91       23.29      1.50 o 
   0   1   8       57.54       51.96      2.52 o 
   1   1   8     1046.86     1165.77     15.36 o 
   2   1   8       80.15       93.68      3.45 o 
   3   1   8      317.48      305.92      5.81 o 
   4   1   8     1718.83     1747.51     22.90 o 
   5   1   8      532.24      478.66      6.62 o 
   6   1   8     2513.35     2504.80     32.60 o 
   7   1   8      124.36      137.99      4.83 o 
   8   1   8     1654.16     1653.99     22.82 o 
   9   1   8      803.90      778.42     15.57 o 
  10   1   8      117.33      133.40      6.95 o 
  11   1   8       89.86       78.68      8.23 o 
 -10   2   8      315.27      337.96     13.86 o 
  -9   2   8      379.05      364.72     13.77 o 
  -8   2   8      148.74      134.66      8.71 o 
  -7   2   8       42.91       42.01      3.73 o 
  -6   2   8      294.00      248.12     16.88 o 
  -5   2   8      564.82      507.23     10.06 o 
  -4   2   8       81.85       66.35      4.00 o 
  -3   2   8     5030.92     5038.96     76.06 o 
  -2   2   8      518.21      542.53      9.86 o 
  -1   2   8     5547.25     5610.25     69.71 o 
   0   2   8     6960.57     7570.32     93.73 o 
   1   2   8     3259.96     3242.84     40.67 o 
   2   2   8      538.58      538.23      8.01 o 
   3   2   8     4748.04     4714.51     58.90 o 
   4   2   8     8871.10     9787.21    121.12 o 
   5   2   8     1489.04     1549.81     18.68 o 
   6   2   8       61.32       60.58      2.61 o 
   7   2   8       78.90       65.05      3.59 o 
   8   2   8      332.11      310.77      8.49 o 
   9   2   8      172.58      160.67      7.74 o 
  10   2   8      527.86      495.91     11.87 o 
  11   2   8      251.72      271.87      9.10 o 
 -10   3   8       75.10       96.15      9.81 o 
  -9   3   8       33.97       38.37      6.60 o 
  -8   3   8      127.57      165.77      9.81 o 
  -7   3   8       38.40       58.53      6.42 o 
  -6   3   8     1085.63     1123.24     19.25 o 
  -5   3   8     7066.66     7482.45    112.70 o 
  -4   3   8      228.28      199.96      4.18 o 
  -3   3   8     7027.07     7021.21     87.20 o 
  -2   3   8      296.39      295.74      5.00 o 
  -1   3   8     4762.21     4826.03     60.10 o 
   0   3   8     2181.91     2119.47     26.88 o 
   1   3   8    12136.80    12815.24    158.34 o 
   2   3   8      282.28      294.89      7.85 o 
   3   3   8      216.42      244.42      4.97 o 
   4   3   8      701.84      693.69     15.70 o 
   5   3   8      112.90      107.22      3.19 o 
   6   3   8     1191.56     1268.17     15.17 o 
   7   3   8     4152.88     4415.75     67.58 o 
   8   3   8     1320.70     1325.65     23.35 o 
   9   3   8     2269.31     2338.62     63.32 o 
  10   3   8     1454.21     1479.43     29.46 o 
  11   3   8       65.35       66.48      5.37 o 
  12   3   8      252.98      273.15      9.75 o 
 -10   4   8      141.62      148.12     11.00 o 
  -9   4   8      241.80      258.22     12.50 o 
  -8   4   8      854.27      837.95     23.19 o 
  -7   4   8     1849.66     2028.82     47.26 o 
  -6   4   8      189.77      178.05      9.42 o 
  -5   4   8      990.99      963.51     50.23 o 
  -4   4   8     3028.03     3082.15     39.12 o 
  -3   4   8     1587.83     1702.50     22.09 o 
  -2   4   8     2903.66     2845.06     35.92 o 
  -1   4   8     1317.98     1332.89     17.41 o 
   0   4   8      680.64      683.45      9.68 o 
   1   4   8      951.59      937.42     12.67 o 
   2   4   8     1689.67     1590.58     20.58 o 
   3   4   8     8554.86     9203.51    177.43 o 
   4   4   8     8814.57     9898.35    122.47 o 
   5   4   8     1870.47     1830.44     23.49 o 
   6   4   8     5992.02     6346.35     97.55 o 
   7   4   8     2062.08     2254.44     42.80 o 
   8   4   8      325.34      326.24      8.77 o 
   9   4   8      566.50      550.99     15.42 o 
  10   4   8       52.54       45.32      4.65 o 
  11   4   8       48.01       46.96      4.95 o 
  12   4   8      118.65      117.42      7.63 o 
 -10   5   8      406.82      450.97     17.25 o 
  -9   5   8      590.47      689.92     21.25 o 
  -8   5   8      972.21     1008.47     27.11 o 
  -7   5   8      365.20      368.02     13.64 o 
  -6   5   8      465.24      537.04     16.68 o 
  -5   5   8        4.12       -4.36      4.36 o 
  -4   5   8      641.10      640.64      9.59 o 
  -3   5   8      886.53      848.34     11.79 o 
  -2   5   8     2871.77     3023.64     38.17 o 
  -1   5   8     5619.50     5603.74     72.42 o 
   0   5   8     3246.42     3378.49     42.39 o 
   1   5   8     8194.97     8337.46    103.18 o 
   2   5   8     1048.70      950.75     12.84 o 
   3   5   8     6911.14     6910.92     85.80 o 
   4   5   8      113.76      149.03      3.86 o 
   5   5   8     4710.66     5230.03     65.50 o 
   6   5   8       11.45       30.09      2.65 o 
   7   5   8       63.97       96.30      8.81 o 
   8   5   8       30.37       29.00      3.04 o 
   9   5   8      859.39      857.44     16.75 o 
  10   5   8     1105.50     1054.86     27.35 o 
  11   5   8      837.09      831.93     17.19 o 
  12   5   8       41.80       40.06      5.39 o 
  -9   6   8        1.56        0.70      6.03 o 
  -8   6   8        3.34       -3.96      6.03 o 
  -7   6   8      743.18      781.97     22.49 o 
  -6   6   8      577.45      615.15     18.39 o 
  -5   6   8      718.76      811.33     21.78 o 
  -4   6   8     1788.92     1687.90     79.30 o 
  -3   6   8     6059.01     6606.10     82.24 o 
  -2   6   8     3970.83     3853.40     48.41 o 
  -1   6   8      942.68      944.64     12.78 o 
   0   6   8     3503.85     3638.77     45.64 o 
   1   6   8     1201.94     1235.38     20.57 o 
   2   6   8       35.65       32.80      1.95 o 
   3   6   8      488.82      496.81      8.69 o 
   4   6   8      260.47      335.67      6.24 o 
   5   6   8     1577.91     1536.74     25.52 o 
   6   6   8     1202.94     1215.73     30.36 o 
   7   6   8     1727.55     1811.57     31.02 o 
   8   6   8      515.92      543.40     14.61 o 
   9   6   8      260.46      259.19     11.57 o 
  10   6   8      254.89      237.00      8.18 o 
  11   6   8       25.24       39.70      4.87 o 
  12   6   8        6.90       14.88      4.61 o 
  -9   7   8      593.18      616.07     20.33 o 
  -8   7   8      396.81      414.88     15.67 o 
  -7   7   8     1358.88     1388.46     34.94 o 
  -6   7   8     2499.70     2592.97     59.45 o 
  -5   7   8        9.87        6.69      5.02 o 
  -4   7   8      312.61      324.02      9.99 o 
  -3   7   8       59.28       58.71     12.76 o 
  -2   7   8       51.58       65.09     12.50 o 
  -1   7   8       54.62       79.61      6.08 o 
   0   7   8     2584.53     2805.55     35.51 o 
   2   7   8       34.24       13.11      1.79 o 
   3   7   8       19.12        6.02      1.51 o 
   4   7   8     1464.83     1398.00     18.44 o 
   5   7   8      965.77      907.13     16.22 o 
   6   7   8      103.84      100.73      7.57 o 
   7   7   8     2112.47     2171.91     35.84 o 
   8   7   8       21.41       12.78      3.07 o 
   9   7   8       19.69       19.49      3.98 o 
  10   7   8       74.07       65.52      7.17 o 
  11   7   8      410.27      426.58     11.29 o 
  12   7   8      145.15      129.28      7.29 o 
  -9   8   8      333.53      342.76     15.23 o 
  -8   8   8       22.79       12.54      6.51 o 
  -7   8   8       47.76       48.76      7.61 o 
  -6   8   8      237.11      231.07     11.44 o 
  -5   8   8       14.08        7.70      3.45 o 
  -4   8   8     1327.73     1394.77     23.90 o 
  -3   8   8      886.61      912.83     16.51 o 
  -2   8   8     1944.52     1856.88     40.86 o 
  -1   8   8      914.38      876.03     19.19 o 
   0   8   8      218.62      191.36      7.56 o 
   1   8   8       69.87       95.02      3.17 o 
   2   8   8      692.79      550.23      9.81 o 
   3   8   8     2303.76     2281.41     29.20 o 
   4   8   8      154.36      151.49      9.79 o 
   5   8   8      138.35      128.67      7.74 o 
   6   8   8      519.56      492.25     22.16 o 
   7   8   8      388.81      398.54      9.72 o 
   8   8   8      331.11      335.58      9.39 o 
   9   8   8        8.48        4.61      3.27 o 
  10   8   8      364.86      375.15     14.35 o 
  11   8   8      181.53      185.75     10.87 o 
  12   8   8        8.49       12.60      4.54 o 
  -8   9   8      316.92      339.28     14.79 o 
  -7   9   8      152.19      123.57     10.12 o 
  -6   9   8      466.09      471.60     16.24 o 
  -5   9   8      186.05      162.32      6.48 o 
  -4   9   8      801.96      764.64     14.73 o 
  -3   9   8        5.81        0.26      3.05 o 
  -2   9   8     1286.64     1336.67     22.79 o 
  -1   9   8       89.54       69.72      4.27 o 
   0   9   8       48.21       35.93      5.08 o 
   1   9   8      451.11      436.90      7.25 o 
   2   9   8     1861.93     1950.74     25.25 o 
   3   9   8     2396.02     2448.77     31.34 o 
   4   9   8      198.09      176.21      7.90 o 
   5   9   8      184.49      199.04      9.29 o 
   6   9   8      469.27      431.54     12.19 o 
   7   9   8      956.66      958.85     17.86 o 
   8   9   8      135.98      120.65      8.47 o 
   9   9   8      109.70      104.26      7.26 o 
  10   9   8      128.15      112.08      5.76 o 
  11   9   8        4.68        7.08      5.85 o 
  12   9   8        1.18        4.89      4.32 o 
  -8  10   8       12.77       11.62      6.69 o 
  -7  10   8        5.45       -1.36      6.03 o 
  -6  10   8      125.37      131.36      9.81 o 
  -5  10   8        2.08       -2.06      3.42 o 
  -4  10   8       89.39       77.65      5.41 o 
  -3  10   8      180.26      181.60     11.99 o 
  -2  10   8      427.39      387.01      9.04 o 
  -1  10   8     1089.31     1095.13     19.16 o 
   0  10   8        2.20       -1.39      2.65 o 
   1  10   8      143.96      129.07      5.08 o 
   2  10   8       23.50       14.56      1.97 o 
   3  10   8      843.94      852.19     15.24 o 
   4  10   8      604.61      555.37     15.42 o 
   5  10   8      124.02       94.13      7.61 o 
   6  10   8        0.09       -2.31      5.32 o 
   7  10   8      142.39      136.30      9.48 o 
   8  10   8      704.45      666.36     15.05 o 
   9  10   8      636.23      634.67     13.89 o 
  10  10   8       57.30       69.85     10.74 o 
  11  10   8      397.87      373.78     14.83 o 
  12  10   8      293.24      322.03     14.48 o 
  -7  11   8       10.05       15.80      6.51 o 
  -6  11   8       44.02       47.66      7.13 o 
  -5  11   8      104.58      101.61      5.96 o 
  -4  11   8       37.77       44.85      4.32 o 
  -3  11   8      732.23      677.81     16.24 o 
  -2  11   8      892.12      901.42     18.81 o 
  -1  11   8      121.53       95.76     13.36 o 
   0  11   8      302.58      238.34     16.44 o 
   1  11   8      184.74      167.52      5.87 o 
   2  11   8      278.66      260.54     10.50 o 
   3  11   8      541.29      446.86     18.33 o 
   4  11   8     2355.56     2289.63     50.21 o 
   5  11   8      425.38      412.73     13.95 o 
   6  11   8      129.29      116.37      5.92 o 
   7  11   8      223.83      215.82     10.06 o 
   8  11   8      166.97      163.53      6.97 o 
   9  11   8       73.90       75.19     11.42 o 
  10  11   8      205.75      213.67      8.47 o 
  11  11   8       88.05       89.76      8.78 o 
  -6  12   8       27.35       27.37      6.60 o 
  -5  12   8       65.93       71.77      7.30 o 
  -4  12   8       52.60       59.18      6.12 o 
  -3  12   8       42.63       33.01      4.14 o 
  -2  12   8      322.52      333.77      8.88 o 
  -1  12   8      172.42      179.48      6.59 o 
   0  12   8       20.84       23.95      3.53 o 
   1  12   8     1893.55     1894.85     37.16 o 
   2  12   8      675.68      621.71     18.53 o 
   3  12   8      544.32      495.81     15.84 o 
   4  12   8        1.45       -1.45      3.00 o 
   5  12   8       65.52       53.99      6.20 o 
   6  12   8        0.76       -3.41      5.26 o 
   7  12   8        9.00        3.33      4.55 o 
   8  12   8      135.47      112.85      6.45 o 
   9  12   8      479.59      482.77     11.82 o 
  10  12   8      919.95      910.45     18.51 o 
  11  12   8      138.64      131.42      7.71 o 
  -6  13   8        0.64       -5.76      5.76 o 
  -5  13   8      233.50      247.79     11.97 o 
  -4  13   8      251.83      247.52      8.11 o 
  -3  13   8      244.23      237.10      8.89 o 
  -2  13   8      615.71      616.45     13.08 o 
  -1  13   8      473.09      495.06     11.16 o 
   0  13   8        1.27       -1.65      3.31 o 
   1  13   8      708.70      656.50     13.10 o 
   2  13   8       62.83       62.18      6.56 o 
   3  13   8       69.21       64.64      6.69 o 
   4  13   8        0.20        1.98      5.06 o 
   5  13   8      582.45      536.16     17.12 o 
   6  13   8      926.02      870.58     19.47 o 
   7  13   8      223.00      214.00      7.45 o 
   8  13   8      473.39      458.77     11.51 o 
   9  13   8      140.99      132.86      6.98 o 
  10  13   8        9.95        9.49      5.63 o 
  11  13   8        1.07       -4.28      4.53 o 
  -5  14   8      154.82      159.70     10.43 o 
  -4  14   8      131.55      154.55      7.02 o 
  -3  14   8       15.85        5.83      4.00 o 
  -2  14   8      147.78      152.03      6.72 o 
  -1  14   8      259.51      236.90      7.66 o 
   0  14   8       48.31       71.72     18.97 o 
   1  14   8      718.31      716.23     21.17 o 
   2  14   8      755.56      717.15     21.30 o 
   3  14   8      339.68      321.63     12.89 o 
   4  14   8     1039.44     1041.91     28.25 o 
   5  14   8      550.41      528.06     17.38 o 
   6  14   8       10.29       11.44      5.41 o 
   7  14   8        3.48        0.24      6.16 o 
   8  14   8       84.64       88.59      7.96 o 
   9  14   8       24.23       26.38     10.19 o 
  10  14   8       36.26       26.96      5.35 o 
  -4  15   8       53.23       31.82      4.87 o 
  -3  15   8      427.49      458.21     20.55 o 
  -2  15   8      184.10      195.34      7.50 o 
  -1  15   8     1198.98     1236.95     22.59 o 
   0  15   8      651.08      654.01     20.15 o 
   1  15   8      897.33      873.95     24.95 o 
   2  15   8      303.85      329.03     13.42 o 
   3  15   8       95.51       96.02      8.98 o 
   4  15   8       96.57      108.65      8.89 o 
   5  15   8        0.91        2.99      5.54 o 
   6  15   8       38.63       35.12      6.34 o 
   7  15   8       24.59       15.35      5.98 o 
   8  15   8      144.54      131.03      7.68 o 
   9  15   8      211.89      229.52      8.57 o 
  10  15   8      213.82      235.68      9.00 o 
  -3  16   8      166.54      161.06      7.44 o 
  -2  16   8       32.27       30.08      4.55 o 
  -1  16   8       12.13       17.25      6.29 o 
   0  16   8       41.42       37.93      7.13 o 
   1  16   8       13.73       21.47      6.38 o 
   2  16   8        0.38        3.56      5.76 o 
   3  16   8      244.38      247.62     11.97 o 
   4  16   8        0.27        0.09      5.37 o 
   5  16   8        0.69       -5.46      5.46 o 
   6  16   8      272.75      269.88     12.67 o 
   7  16   8      264.42      292.28     13.38 o 
   8  16   8      666.41      662.68     21.39 o 
   9  16   8      753.49      783.79     17.03 o 
  -2  17   8        1.05       -2.46      6.34 o 
  -1  17   8       56.21       60.24      7.96 o 
   0  17   8       95.24      116.44     10.03 o 
   1  17   8       27.97       35.25      7.04 o 
   2  17   8       95.88       96.77      9.29 o 
   3  17   8       55.97       56.24      7.57 o 
   4  17   8      150.07      149.57     10.52 o 
   5  17   8      786.29      804.33     24.55 o 
   6  17   8      211.39      224.08     11.97 o 
   7  17   8       94.81      111.03      9.64 o 
   8  17   8       71.56       85.15      8.85 o 
   9  17   8       72.31       89.51      9.24 o 
  -1  18   8        2.54        5.81      6.73 o 
   0  18   8       41.18       62.58      8.49 o 
   1  18   8      117.14      126.12     10.25 o 
   2  18   8      149.00      142.71     10.83 o 
   3  18   8       57.71       62.27      8.23 o 
   4  18   8        7.31        5.85      6.56 o 
   5  18   8      291.15      324.76     14.52 o 
   6  18   8      278.96      264.12     13.42 o 
   7  18   8       77.88       77.14      8.80 o 
   1  19   8      196.14      215.89     12.76 o 
   2  19   8       19.71       24.33      7.79 o 
   3  19   8        1.57        6.91      6.91 o 
   4  19   8        3.62       10.12      6.78 o 
   6  19   8      110.04      120.49     10.78 o 
  -2 -15   9        0.42        2.42      6.29 o 
  -1 -15   9       36.93       35.82      7.39 o 
   0 -15   9        5.35        4.22      6.38 o 
  -2 -14   9       77.73       95.71      9.24 o 
  -1 -14   9       22.29       11.27      6.42 o 
   0 -14   9      149.92      158.34     10.03 o 
   1 -14   9        1.70        1.25      4.29 o 
   2 -14   9       19.94        9.76      4.79 o 
  -8 -13   9      218.18      228.43     12.98 o 
  -7 -13   9        4.37        8.45      6.20 o 
  -6 -13   9      110.49      120.27      9.51 o 
  -5 -13   9       69.52       73.88      7.13 o 
  -2 -13   9      125.93      128.67      9.42 o 
  -1 -13   9      104.86      118.32      6.64 o 
   0 -13   9      383.62      366.23     10.25 o 
   1 -13   9      303.76      281.12     10.74 o 
   2 -13   9      406.27      430.70     11.53 o 
   3 -13   9       72.47       60.82      5.85 o 
  -8 -12   9      102.21      101.45      7.40 o 
  -7 -12   9      184.58      214.83     11.35 o 
  -6 -12   9      126.78      119.91      8.93 o 
  -5 -12   9      219.96      236.04     10.87 o 
  -4 -12   9      114.94       97.91      8.32 o 
  -3 -12   9      347.11      363.44     13.77 o 
  -2 -12   9       83.58       67.48      4.96 o 
  -1 -12   9      234.65      220.60      7.92 o 
   0 -12   9      459.97      406.35     11.42 o 
   1 -12   9      250.90      249.21      8.35 o 
   2 -12   9      422.52      447.66     11.54 o 
   3 -12   9       19.98       26.03      4.80 o 
   4 -12   9        9.51        7.19      4.56 o 
  -9 -11   9       75.74       73.81      8.10 o 
  -8 -11   9      194.96      210.93      8.94 o 
  -7 -11   9      335.01      321.11     10.07 o 
  -6 -11   9       99.71       94.68     12.52 o 
  -5 -11   9        2.71       -1.85      4.88 o 
  -4 -11   9      416.31      399.83     13.77 o 
  -3 -11   9      314.65      302.19      8.34 o 
  -2 -11   9       23.87       26.13      4.49 o 
  -1 -11   9       28.40       35.85      4.26 o 
   0 -11   9      168.15      156.00      6.91 o 
   1 -11   9        1.21       -1.68      3.73 o 
   2 -11   9        2.71        6.82      4.00 o 
   3 -11   9       89.44       80.51      5.87 o 
   4 -11   9      263.20      280.28     11.20 o 
   5 -11   9      294.73      312.60     12.04 o 
  -9 -10   9      492.03      496.58     13.28 o 
  -8 -10   9      159.76      151.57      7.79 o 
  -7 -10   9       22.37       15.26      4.55 o 
  -6 -10   9       33.01       25.70      4.52 o 
  -5 -10   9       16.75       24.59      4.30 o 
  -4 -10   9        9.27       14.61      5.02 o 
  -3 -10   9       48.03       46.29      3.27 o 
  -2 -10   9       17.21       25.73      3.05 o 
  -1 -10   9       14.13       13.67      2.84 o 
   0 -10   9      404.86      386.97     16.90 o 
   1 -10   9      284.82      290.77      8.63 o 
   2 -10   9      328.59      324.38      9.24 o 
   3 -10   9        8.24        6.19      3.82 o 
   4 -10   9        1.46       -1.18      3.91 o 
   5 -10   9      381.83      401.83     11.00 o 
   6 -10   9       76.33       72.46     11.42 o 
 -10  -9   9       15.90       12.94      5.24 o 
  -9  -9   9       54.08       47.63      5.87 o 
  -8  -9   9       10.69       17.55      4.76 o 
  -7  -9   9      118.82      123.69      6.88 o 
  -6  -9   9       57.24       54.85      5.00 o 
  -5  -9   9       44.02       38.34      4.43 o 
  -4  -9   9      212.96      204.47      5.92 o 
  -3  -9   9      754.58      737.77     11.47 o 
  -2  -9   9       43.19       38.62      3.00 o 
  -1  -9   9      196.94      211.31      5.60 o 
   0  -9   9      619.88      623.15     10.21 o 
   1  -9   9      289.32      293.82      8.57 o 
   2  -9   9        1.21        3.55      6.82 o 
   3  -9   9      332.79      343.64     10.63 o 
   4  -9   9       83.47       66.40      5.07 o 
   5  -9   9       44.93       30.33      4.58 o 
   6  -9   9       42.97       36.48      4.93 o 
   7  -9   9       13.79       13.86      4.71 o 
 -10  -8   9       75.53       66.38      9.18 o 
  -9  -8   9      190.13      174.50      8.13 o 
  -8  -8   9       96.32       99.34      6.67 o 
  -7  -8   9      584.75      548.39     12.84 o 
  -6  -8   9      298.01      275.17      9.55 o 
  -5  -8   9        1.62        1.56      3.50 o 
  -4  -8   9       75.62       61.91      3.56 o 
  -3  -8   9      285.42      306.10      7.99 o 
  -2  -8   9       27.45       35.94      2.89 o 
  -1  -8   9      849.65      865.85     12.91 o 
   0  -8   9      508.72      497.13      8.71 o 
   1  -8   9       41.55       39.71      3.02 o 
   2  -8   9      251.35      261.09      7.88 o 
   3  -8   9       36.14       41.84      4.39 o 
   4  -8   9        1.70       -2.07      3.51 o 
   5  -8   9      222.99      207.14      7.63 o 
   6  -8   9     1011.46      983.47     19.51 o 
   7  -8   9      779.84      761.86     16.60 o 
 -10  -7   9      509.11      490.53     13.09 o 
  -9  -7   9      172.32      153.19      9.92 o 
  -8  -7   9      431.79      416.05     11.08 o 
  -7  -7   9      155.99      145.74      6.85 o 
  -6  -7   9      289.58      302.13      8.84 o 
  -5  -7   9     1001.00      963.32     14.45 o 
  -4  -7   9       88.75       79.91      4.44 o 
  -3  -7   9       67.43       53.54      2.81 o 
  -2  -7   9       55.69       60.33      3.07 o 
  -1  -7   9       74.08       90.13      4.10 o 
   0  -7   9      359.65      342.47      6.75 o 
   1  -7   9       97.71       89.45      4.18 o 
   2  -7   9       43.42       21.51      2.69 o 
   3  -7   9     1328.06     1312.10     23.30 o 
   4  -7   9     1838.09     1761.51     30.34 o 
   5  -7   9      556.78      559.14     14.24 o 
   6  -7   9      160.66      174.97      7.34 o 
   7  -7   9      338.01      298.69      9.44 o 
   8  -7   9      178.38      182.66      8.63 o 
 -10  -6   9      188.53      186.37      8.27 o 
  -9  -6   9      105.92      107.38      6.82 o 
  -8  -6   9      195.23      185.80      7.46 o 
  -7  -6   9       81.77       67.17      5.43 o 
  -6  -6   9      231.76      206.84      5.73 o 
  -5  -6   9      280.21      295.16      6.45 o 
  -4  -6   9        2.10       -0.47      2.44 o 
  -3  -6   9        2.54        3.82      2.33 o 
  -2  -6   9      863.23      814.63     10.49 o 
  -1  -6   9      168.64      153.92      4.51 o 
   0  -6   9     1007.70      932.43     13.96 o 
   1  -6   9     5255.14     5285.89     69.47 o 
   2  -6   9     1319.65     1278.12     62.09 o 
   3  -6   9      226.64      211.92      5.46 o 
   4  -6   9      596.67      545.74     11.96 o 
   5  -6   9      183.79      171.02      6.81 o 
   6  -6   9       12.64        7.23      4.00 o 
   7  -6   9      116.05      119.78      6.82 o 
   8  -6   9       16.17       13.76      4.39 o 
   9  -6   9       62.49       63.10      5.87 o 
 -11  -5   9       29.33       27.16      5.57 o 
 -10  -5   9        8.17        3.41      4.34 o 
  -9  -5   9       93.73       77.21      8.69 o 
  -8  -5   9        2.96        5.17      4.27 o 
  -7  -5   9       49.04       56.04      4.58 o 
  -6  -5   9       86.33       84.66      4.45 o 
  -5  -5   9      205.66      185.38      5.31 o 
  -4  -5   9       93.33       76.78      4.55 o 
  -3  -5   9     1519.06     1377.76     16.30 o 
  -2  -5   9     1346.35     1282.80     20.00 o 
  -1  -5   9       41.03       24.48      1.96 o 
   0  -5   9     3005.26     3136.28     40.08 o 
   1  -5   9      305.28      320.46      6.25 o 
   2  -5   9      242.80      225.61      5.29 o 
   3  -5   9       10.77       10.16      2.42 o 
   4  -5   9      647.50      658.40     10.53 o 
   5  -5   9       38.89       39.97      4.22 o 
   6  -5   9      365.91      336.12      9.23 o 
   7  -5   9      270.23      243.25      8.18 o 
   8  -5   9      285.24      302.91      9.46 o 
   9  -5   9       51.00       37.36      5.01 o 
 -11  -4   9      117.20      115.74      7.66 o 
 -10  -4   9       49.02       46.38      5.19 o 
  -9  -4   9      528.57      531.26     20.86 o 
  -8  -4   9      325.53      292.22      8.86 o 
  -7  -4   9     1105.26     1120.80     18.33 o 
  -6  -4   9      326.83      312.35      8.11 o 
  -5  -4   9      393.50      290.99      7.52 o 
  -4  -4   9       61.34       59.96      3.18 o 
  -3  -4   9       39.53       51.90      2.28 o 
  -2  -4   9     1457.62     1458.56     16.97 o 
  -1  -4   9      104.94       97.10      4.17 o 
   0  -4   9      490.88      557.79      8.57 o 
   1  -4   9       25.74       24.10      2.18 o 
   2  -4   9       58.42       72.10      3.62 o 
   3  -4   9      941.49      921.11     13.32 o 
   4  -4   9      403.28      394.23      7.44 o 
   5  -4   9      315.81      280.93      6.23 o 
   6  -4   9      128.88      124.06      6.19 o 
   7  -4   9       50.17       56.44      8.93 o 
   8  -4   9       12.68       10.19      3.95 o 
   9  -4   9      161.02      168.25      7.62 o 
  10  -4   9      101.60      106.93     10.47 o 
 -11  -3   9      101.96      120.70      7.74 o 
 -10  -3   9       21.29       14.22      4.40 o 
  -9  -3   9      257.21      255.15     10.85 o 
  -8  -3   9       68.00       58.40      4.84 o 
  -7  -3   9       25.90       13.83      3.31 o 
  -6  -3   9      550.33      515.14      9.05 o 
  -5  -3   9      709.25      706.50     24.95 o 
  -4  -3   9      709.78      710.97     10.80 o 
  -3  -3   9      899.07      804.48     11.72 o 
  -2  -3   9      262.97      269.32      6.78 o 
  -1  -3   9      274.25      237.68      4.21 o 
   0  -3   9     2727.34     2858.85     31.82 o 
   1  -3   9       20.39       25.05      2.09 o 
   2  -3   9      140.85      107.55      3.70 o 
   3  -3   9     1729.07     1657.43     41.52 o 
   4  -3   9       29.06       19.40      2.44 o 
   5  -3   9      450.58      413.72      7.74 o 
   6  -3   9      186.84      186.19      5.33 o 
   7  -3   9       52.96       39.30      6.12 o 
   8  -3   9       12.44       15.60      3.95 o 
   9  -3   9       12.82       11.94      4.11 o 
  10  -3   9        0.35       -2.83      4.16 o 
 -11  -2   9       38.46       40.03      5.49 o 
 -10  -2   9      147.55      150.02      7.55 o 
  -9  -2   9      143.59      140.07      9.64 o 
  -8  -2   9      513.76      466.77     10.44 o 
  -7  -2   9      556.15      535.63     23.19 o 
  -6  -2   9      928.39      888.08     15.91 o 
  -5  -2   9      422.29      418.57      9.05 o 
  -4  -2   9       82.80       95.64      4.48 o 
  -3  -2   9       12.83       13.25      2.35 o 
  -2  -2   9     1730.29     1948.79     25.09 o 
  -1  -2   9     1139.90     1153.12     13.53 o 
   0  -2   9      178.44      203.70      5.26 o 
   1  -2   9      798.20      739.15     10.63 o 
   2  -2   9       33.61       19.01      2.04 o 
   3  -2   9       72.74       42.36      2.88 o 
   4  -2   9      207.81      205.78      7.41 o 
   5  -2   9      816.80      763.23     11.62 o 
   6  -2   9      392.69      357.35      7.14 o 
   7  -2   9        0.42       -1.12      2.62 o 
   8  -2   9       24.52       29.80      4.84 o 
   9  -2   9      198.65      178.49     10.47 o 
  10  -2   9      261.05      282.12     13.55 o 
 -11  -1   9      102.74      129.24     12.41 o 
 -10  -1   9      354.28      348.79     13.95 o 
  -9  -1   9       65.11       64.49      6.89 o 
  -8  -1   9       65.74       63.52      4.37 o 
  -7  -1   9        1.70        2.29      3.05 o 
  -6  -1   9      493.84      478.24     10.06 o 
  -5  -1   9     1443.30     1441.37     23.68 o 
  -4  -1   9      859.54      808.09     14.24 o 
  -3  -1   9      154.74      149.88      4.95 o 
  -2  -1   9     1081.70     1077.62     17.80 o 
  -1  -1   9     8082.61     8730.70    121.60 o 
   0  -1   9        2.61        5.52      1.42 o 
   1  -1   9      206.99      258.85      4.18 o 
   2  -1   9      604.99      503.10      7.90 o 
   3  -1   9      343.31      403.24      6.83 o 
   4  -1   9       62.28       79.00      3.61 o 
   5  -1   9     2602.13     2677.10     34.74 o 
   6  -1   9     1062.92     1039.11     38.19 o 
   7  -1   9      549.50      513.53      9.10 o 
   8  -1   9      319.56      305.19      6.96 o 
   9  -1   9      316.94      322.06      9.06 o 
  10  -1   9      118.97      112.35      9.77 o 
  -9   0   9      298.22      303.32      8.62 o 
  -8   0   9      711.52      720.33     14.13 o 
  -7   0   9      638.41      609.55     12.21 o 
  -6   0   9     1866.43     1800.46     47.22 o 
  -5   0   9     1260.29     1195.54     20.07 o 
  -4   0   9      487.94      429.29      8.67 o 
  -3   0   9      645.73      682.81     12.10 o 
  -2   0   9      689.41      748.24     12.94 o 
  -1   0   9      117.83      114.92      4.43 o 
   0   0   9        4.26        6.13      1.72 o 
   1   0   9      118.91       86.31      3.47 o 
   2   0   9     5758.06     5934.94     73.96 o 
   3   0   9     6428.64     6797.39     84.68 o 
   4   0   9      232.78      177.46      4.51 o 
   5   0   9     3616.48     3658.05     46.64 o 
   6   0   9      264.45      275.98      6.10 o 
   7   0   9     1173.50     1072.38     15.58 o 
   8   0   9       79.01       96.60      4.79 o 
   9   0   9     1194.78     1229.11     18.12 o 
  10   0   9       46.81       71.00     10.25 o 
  11   0   9      197.47      221.57     12.50 o 
 -10   1   9      527.21      558.25     17.91 o 
  -9   1   9      311.14      299.54     12.15 o 
  -8   1   9       40.43       56.85      4.32 o 
  -7   1   9        7.37        2.15      3.05 o 
  -6   1   9        0.08        1.31      2.89 o 
  -5   1   9      184.52      169.02      5.68 o 
  -4   1   9      207.39      163.94      5.15 o 
  -3   1   9      153.64      180.20      7.92 o 
  -2   1   9      836.61      715.08     12.43 o 
  -1   1   9     2575.55     2667.45     33.72 o 
   0   1   9     4682.65     4481.55     56.00 o 
   1   1   9      198.21      150.08      4.55 o 
   2   1   9     2328.72     2175.68     27.94 o 
   3   1   9     2505.43     2717.49     34.65 o 
   4   1   9      722.71      654.80      9.80 o 
   5   1   9      442.75      452.83      7.70 o 
   7   1   9      201.59      177.02      5.21 o 
   8   1   9     1391.51     1458.73     22.81 o 
   9   1   9     1051.95     1092.54     20.30 o 
  10   1   9      908.30      891.46     17.74 o 
  11   1   9      217.12      193.80     11.79 o 
 -10   2   9        4.64        6.69      5.98 o 
  -9   2   9        5.09       11.66      5.72 o 
  -8   2   9      110.58      121.98      9.07 o 
  -7   2   9      606.26      588.55     11.97 o 
  -6   2   9     1161.84     1247.70     21.19 o 
  -5   2   9      929.66      849.28     15.04 o 
  -4   2   9      914.39      809.24     14.11 o 
  -3   2   9       60.69       53.78      6.27 o 
  -2   2   9     2811.99     2540.90     39.11 o 
  -1   2   9     1258.20     1560.51     20.17 o 
   0   2   9     1034.74      848.92     11.59 o 
   1   2   9       41.31       40.06      2.11 o 
   2   2   9      425.38      473.55      9.77 o 
   3   2   9       33.04       38.71      2.62 o 
   4   2   9     3441.32     3671.54     46.42 o 
   5   2   9     2558.60     2581.62     29.04 o 
   6   2   9     5235.87     5401.41     68.00 o 
   7   2   9     1096.22     1088.50     15.65 o 
   8   2   9     2769.22     2872.14     46.60 o 
   9   2   9     1000.91      958.04     18.29 o 
  10   2   9      325.52      335.51      9.63 o 
  11   2   9      202.92      221.73      8.53 o 
 -10   3   9      282.52      304.16     13.69 o 
  -9   3   9      450.39      503.90     16.81 o 
  -8   3   9     1613.04     1643.82     39.60 o 
  -7   3   9      200.37      183.02      9.86 o 
  -6   3   9      236.12      198.98      9.77 o 
  -5   3   9      108.77       74.47      7.00 o 
  -4   3   9        6.55        0.79      2.27 o 
  -3   3   9       29.60       18.69      3.73 o 
  -2   3   9     3482.73     3442.24     43.27 o 
  -1   3   9       17.97       18.07      2.28 o 
   0   3   9     1903.28     1826.85     23.43 o 
   1   3   9     6907.51     7232.32     89.68 o 
   2   3   9     3590.80     3792.19     51.29 o 
   3   3   9     9914.13    10839.68    134.14 o 
   4   3   9     2292.00     2364.00     30.42 o 
   5   3   9     4694.47     4989.27     62.69 o 
   6   3   9      955.17     1015.81     14.51 o 
   7   3   9      142.90      149.89      5.00 o 
   8   3   9       59.22       46.51      4.23 o 
   9   3   9       70.04       71.23      8.76 o 
  10   3   9      403.81      391.54     10.49 o 
  11   3   9      249.82      256.36      8.80 o 
 -10   4   9      214.55      239.21     12.85 o 
  -9   4   9      151.80      159.21     10.61 o 
  -8   4   9       18.21       30.36      6.25 o 
  -7   4   9      402.20      412.46     14.61 o 
  -6   4   9       44.45       64.34      6.29 o 
  -5   4   9     1092.01     1126.34     19.20 o 
  -4   4   9     3422.67     3340.33     51.37 o 
  -3   4   9     3674.25     3689.37     46.44 o 
  -2   4   9     6303.20     6427.50     79.88 o 
  -1   4   9     4405.48     4676.36     67.51 o 
   0   4   9     5899.37     5444.99     67.74 o 
   1   4   9      469.76      436.24      6.86 o 
   2   4   9     8810.26     9007.07    111.46 o 
   3   4   9      221.73      226.80      5.49 o 
   4   4   9       57.81       89.24      4.22 o 
   5   4   9     1298.12     1204.94     16.44 o 
   6   4   9        0.45        5.26      2.38 o 
   7   4   9     1868.11     1928.96     32.12 o 
   8   4   9      652.01      683.11     13.89 o 
   9   4   9      482.62      460.31     11.01 o 
  10   4   9      620.10      623.93     14.61 o 
  11   4   9      244.40      233.00      8.53 o 
  12   4   9      547.25      608.53     14.70 o 
 -10   5   9       64.63       53.82      8.14 o 
  -9   5   9      372.74      407.93     15.67 o 
  -8   5   9      720.52      794.52     22.97 o 
  -7   5   9     1448.23     1453.76     35.73 o 
  -6   5   9     2194.49     2184.29     50.34 o 
  -5   5   9      657.43      600.41     17.25 o 
  -4   5   9     3754.30     3962.75     50.00 o 
  -3   5   9     1158.04     1041.02     14.18 o 
  -2   5   9     3907.26     3918.57     49.18 o 
  -1   5   9     5392.45     5679.92     75.42 o 
   0   5   9      151.76      123.09      3.56 o 
   1   5   9     1258.91     1301.81     17.13 o 
   2   5   9      305.56      295.07      5.32 o 
   3   5   9     2220.25     2140.11     27.46 o 
   4   5   9     3489.53     3798.04     47.85 o 
   5   5   9     5976.03     6451.84     80.45 o 
   6   5   9     2216.91     2269.32     36.93 o 
   7   5   9      998.48     1113.83     20.38 o 
   8   5   9      110.26      105.49      5.90 o 
   9   5   9      737.80      716.54     14.76 o 
  10   5   9       59.28       69.38      5.15 o 
  11   5   9        1.83        2.74      4.07 o 
  12   5   9        1.89        0.95      7.77 o 
  -9   6   9      323.08      308.92     14.08 o 
  -8   6   9      765.17      777.79     22.75 o 
  -7   6   9     1288.59     1243.72     31.68 o 
  -6   6   9       26.09       15.53      5.68 o 
  -5   6   9      507.01      535.28     16.37 o 
  -4   6   9       47.72       51.68      6.05 o 
  -3   6   9      228.87      213.27      6.79 o 
  -2   6   9     1583.54     1648.00     21.48 o 
  -1   6   9     4112.33     4141.48     57.80 o 
   0   6   9     1186.83     1060.17     14.23 o 
   1   6   9     4328.74     4370.06     54.66 o 
   2   6   9     2026.00     1876.17     24.19 o 
   3   6   9     3588.36     3642.69     45.83 o 
   4   6   9     1852.21     1909.29     24.76 o 
   5   6   9      448.48      416.64      9.88 o 
   6   6   9     1209.63     1244.65     21.64 o 
   7   6   9      217.15      200.92      7.02 o 
   8   6   9      360.11      351.64      9.12 o 
   9   6   9      186.33      197.05      7.30 o 
  10   6   9      132.82      134.23      6.74 o 
  11   6   9      553.68      549.34     13.08 o 
  12   6   9       95.64       78.09     10.94 o 
  -9   7   9       43.01       27.64      7.39 o 
  -8   7   9        5.58       -4.14      5.68 o 
  -7   7   9       12.82        7.83      6.03 o 
  -6   7   9      193.23      166.74     10.47 o 
  -5   7   9      184.64      208.76     10.17 o 
  -4   7   9     3243.15     3390.01     53.68 o 
  -3   7   9     1420.10     1481.78     24.71 o 
  -2   7   9     2149.83     2210.44     35.41 o 
  -1   7   9       93.02      110.58      3.25 o 
   0   7   9      126.61       98.45      3.22 o 
   1   7   9      518.35      462.14      7.13 o 
   2   7   9     2757.77     2922.73     37.01 o 
   3   7   9       61.21       53.17      3.05 o 
   4   7   9     1712.58     1805.35     23.51 o 
   5   7   9      361.22      272.33      7.17 o 
   6   7   9      484.36      487.28     10.53 o 
   7   7   9      982.17     1025.31     18.82 o 
   8   7   9      170.85      171.43      6.89 o 
   9   7   9       82.28       84.22      9.37 o 
  10   7   9      247.79      248.48      8.29 o 
  11   7   9      169.16      177.30      7.73 o 
  12   7   9       67.97       73.85     11.22 o 
  -8   8   9        8.93        4.93      5.98 o 
  -7   8   9      250.90      233.54     11.79 o 
  -6   8   9      823.89      803.84     22.88 o 
  -5   8   9      119.15      121.54      9.24 o 
  -4   8   9       51.54       41.94      7.79 o 
  -3   8   9      218.26      218.73      6.65 o 
  -2   8   9        0.05       -2.44      2.73 o 
  -1   8   9      145.17      164.93      5.26 o 
   0   8   9      129.26      126.93      3.48 o 
   1   8   9      141.15       91.61      3.30 o 
   2   8   9      146.95      141.66      3.70 o 
   3   8   9      594.52      542.15      8.22 o 
   4   8   9     1895.85     1947.28     31.62 o 
   5   8   9      567.34      570.19     11.49 o 
   6   8   9      122.59      119.54      5.80 o 
   7   8   9       13.70       10.23      3.36 o 
   8   8   9       91.82       89.41      5.85 o 
   9   8   9       54.24       58.97      4.73 o 
  10   8   9        0.68        3.73      3.67 o 
  11   8   9        4.18        5.02      4.04 o 
  12   8   9       13.27       18.17      4.68 o 
  -8   9   9        4.15        3.52      6.16 o 
  -7   9   9       84.04       63.06      7.70 o 
  -6   9   9      392.07      362.16     14.21 o 
  -5   9   9       27.58       21.56      5.68 o 
  -4   9   9       32.05       31.38      3.82 o 
  -3   9   9      490.93      528.57     11.11 o 
  -2   9   9      216.31      193.03     16.66 o 
  -1   9   9      545.34      512.35     10.36 o 
   0   9   9       42.99       46.60      3.21 o 
   1   9   9       10.55        7.14      1.77 o 
   2   9   9      210.86      186.32      4.30 o 
   3   9   9      795.84      737.12     10.60 o 
   4   9   9      190.01      170.53      5.91 o 
   5   9   9      390.91      367.70      8.72 o 
   6   9   9      624.40      589.67     12.19 o 
   7   9   9      161.18      136.50      8.71 o 
   8   9   9      463.54      444.94     15.23 o 
   9   9   9      672.21      657.62     20.20 o 
  10   9   9       35.65       38.19      9.70 o 
  11   9   9       75.04       89.08      6.57 o 
  12   9   9        0.75        0.56      4.21 o 
  -8  10   9       16.02        2.11      6.42 o 
  -7  10   9      278.20      279.30     13.33 o 
  -6  10   9       91.05       88.10      9.15 o 
  -5  10   9        3.08        8.05      5.46 o 
  -4  10   9       63.14       72.01      5.05 o 
  -3  10   9     1209.17     1178.09     43.52 o 
  -2  10   9      470.69      394.05      9.27 o 
  -1  10   9      120.02      108.80      5.38 o 
   0  10   9      113.26      106.80      4.92 o 
   1  10   9      186.74      172.83      5.58 o 
   2  10   9      171.02      145.86      3.98 o 
   3  10   9     1260.59     1322.19     22.29 o 
   4  10   9      313.72      300.34      7.71 o 
   5  10   9       92.39       73.35      5.06 o 
   6  10   9       13.38       11.79      3.37 o 
   7  10   9      467.89      469.62     15.45 o 
   8  10   9      426.78      354.46     13.69 o 
   9  10   9      456.52      423.02     15.49 o 
  10  10   9       40.11       47.22      6.95 o 
  11  10   9       18.30       13.57      6.38 o 
  -7  11   9       20.13       25.35      6.78 o 
  -6  11   9       41.63       30.94      6.64 o 
  -5  11   9        2.95        0.48      5.15 o 
  -4  11   9      417.83      394.07      9.87 o 
  -3  11   9        1.06        0.53      3.38 o 
  -2  11   9       33.08       49.80      4.97 o 
  -1  11   9      394.55      329.53      8.29 o 
   0  11   9      210.42      188.13     16.72 o 
   1  11   9       11.55       12.25      3.01 o 
   2  11   9     1278.14     1136.97     80.49 o 
   3  11   9      138.59      110.20      5.30 o 
   4  11   9        9.30        1.84      6.71 o 
   5  11   9      124.22      113.53      5.71 o 
   6  11   9      117.52       88.49      8.05 o 
   7  11   9      194.16      172.54     10.03 o 
   8  11   9      177.05      172.98      9.95 o 
   9  11   9      854.30      806.71     23.50 o 
  10  11   9      835.76      866.60     25.44 o 
  11  11   9       87.27       81.63      7.39 o 
  -6  12   9      147.83      168.67     10.74 o 
  -5  12   9       92.25       92.59      9.07 o 
  -4  12   9       17.49       24.34      4.10 o 
  -3  12   9       17.30       17.78      3.80 o 
  -2  12   9      677.12      647.07     15.01 o 
  -1  12   9      142.37      137.21      6.07 o 
   0  12   9        1.95        9.81      3.30 o 
   1  12   9      109.18       90.81     15.29 o 
   2  12   9       43.48       37.62      5.90 o 
   3  12   9        0.91       -4.58      4.66 o 
   4  12   9      328.27      303.21     12.54 o 
   5  12   9      392.15      362.97      9.46 o 
   6  12   9      700.19      630.75     13.05 o 
   7  12   9      815.84      778.45     22.40 o 
   8  12   9      135.05      130.87      9.33 o 
   9  12   9      397.17      404.19     15.14 o 
  10  12   9        7.39        1.89      5.46 o 
  11  12   9       70.64       89.64      9.42 o 
  -6  13   9       83.38       86.82      8.67 o 
  -5  13   9        2.82       -5.46      5.46 o 
  -4  13   9        0.59       -0.23      3.72 o 
  -3  13   9      100.42      106.25      6.10 o 
  -2  13   9       61.53       57.87      4.66 o 
  -1  13   9      144.40      165.27     13.07 o 
   0  13   9       96.05      103.98      5.67 o 
   1  13   9      263.65      246.02      7.34 o 
   2  13   9      524.09      538.54     17.21 o 
   3  13   9      673.99      645.51     19.41 o 
   4  13   9      824.22      745.32     21.52 o 
   5  13   9      108.95       92.85      6.31 o 
   6  13   9       63.27       63.60      4.70 o 
   7  13   9       33.32       33.71      6.12 o 
   8  13   9       65.98       62.75      7.08 o 
   9  13   9        2.76       -3.70      5.24 o 
  10  13   9        0.50        1.89      5.54 o 
  11  13   9      114.49      102.44     10.25 o 
  -5  14   9        1.50        3.43      6.29 o 
  -4  14   9       30.36       29.31      4.67 o 
  -3  14   9       10.94        0.84      3.78 o 
  -2  14   9      207.93      215.96     11.79 o 
  -1  14   9        1.71       -3.50      3.50 o 
   0  14   9     1363.12     1359.69     23.94 o 
   1  14   9      217.55      221.08     11.00 o 
   2  14   9      323.89      298.27     12.72 o 
   3  14   9       11.66        4.84      5.28 o 
   4  14   9      205.55      175.41     10.17 o 
   5  14   9        2.35        3.92      5.37 o 
   6  14   9      312.21      279.72      8.33 o 
   7  14   9      132.87      130.43      9.20 o 
   8  14   9      215.51      207.97     11.22 o 
   9  14   9       35.41       33.93      6.64 o 
  10  14   9       11.79       20.95      6.47 o 
  -4  15   9       54.85       53.31      5.35 o 
  -3  15   9      163.17      166.83      9.29 o 
  -2  15   9       15.76       19.97     13.27 o 
  -1  15   9       80.70       78.07      8.01 o 
   0  15   9        3.20       -0.57      5.72 o 
   1  15   9        6.61       11.88      5.72 o 
   2  15   9      139.23      134.13      9.86 o 
   3  15   9       15.89       11.88      5.90 o 
   4  15   9        2.12        6.47      5.41 o 
   5  15   9      281.97      258.05     12.10 o 
   6  15   9        1.97        2.24      5.28 o 
   7  15   9       24.12       18.53      4.15 o 
   8  15   9      142.33      141.79     10.25 o 
   9  15   9      130.10      122.25     10.17 o 
  10  15   9       92.32       90.78      8.85 o 
  -3  16   9       74.74       86.33      6.27 o 
  -2  16   9       18.76       20.36      4.45 o 
  -1  16   9      146.32      158.82     10.39 o 
   0  16   9        0.44       -3.65      5.72 o 
   1  16   9       32.43       33.14      6.69 o 
   2  16   9      143.73      136.72     10.12 o 
   3  16   9       10.11       10.56      5.98 o 
   4  16   9       69.57       68.56      7.52 o 
   5  16   9       37.28       34.37      6.86 o 
   6  16   9        1.44       -5.32      5.32 o 
   7  16   9        8.11        4.80      6.20 o 
   8  16   9        0.29       -2.64      5.85 o 
   9  16   9       35.63       41.47      5.18 o 
  -2  17   9        0.87        1.01      6.25 o 
  -1  17   9      113.18      141.74     10.61 o 
   0  17   9      159.43      175.71     11.13 o 
   1  17   9       80.02       77.67      8.27 o 
   2  17   9        5.52        6.20      6.29 o 
   3  17   9        2.59       -4.75      5.72 o 
   4  17   9        3.34        0.75      5.81 o 
   5  17   9      302.32      303.06     13.99 o 
   6  17   9      214.08      205.11     11.62 o 
   7  17   9      246.98      262.36     13.03 o 
   8  17   9      449.51      495.76     18.17 o 
   9  17   9       93.67      108.96     10.56 o 
  -1  18   9       64.03       79.43      9.07 o 
   0  18   9       29.23       32.52      7.66 o 
   1  18   9      290.03      312.09     14.26 o 
   2  18   9       84.30       83.92      8.80 o 
   3  18   9        2.76        1.54      6.16 o 
   4  18   9       26.39       20.86      6.69 o 
   5  18   9      596.33      608.15     20.77 o 
   6  18   9      907.41      900.04     27.06 o 
   7  18   9      161.72      194.55     12.10 o 
   1  19   9      104.06      127.09     10.96 o 
   2  19   9      201.84      227.42     12.94 o 
   3  19   9      367.91      408.11     16.81 o 
   4  19   9      393.66      413.83     16.85 o 
   5  19   9      696.21      754.52     24.33 o 
   6  19   9      390.06      408.06     16.90 o 
  -2 -14  10       20.89       20.37      6.60 o 
  -1 -14  10      314.83      333.96     14.43 o 
   0 -14  10      160.67      173.25      7.92 o 
   1 -14  10       31.45       31.70      5.16 o 
  -7 -13  10      168.77      160.00     11.00 o 
  -6 -13  10        1.44        1.19      5.54 o 
  -5 -13  10       15.61        8.71      5.59 o 
  -2 -13  10        1.53       12.85      5.81 o 
  -1 -13  10        6.09        1.45      4.55 o 
   0 -13  10       87.07       93.37      6.21 o 
   1 -13  10       59.14       57.42      5.36 o 
   2 -13  10        5.77        9.47      4.43 o 
   3 -13  10        4.96        5.26      4.57 o 
  -8 -12  10       44.49       42.47      5.94 o 
  -7 -12  10       33.16       34.10      6.91 o 
  -6 -12  10      140.34      165.11     10.08 o 
  -5 -12  10       55.17       59.63      6.82 o 
  -4 -12  10      281.25      256.68     11.62 o 
  -2 -12  10       76.33       63.09      4.95 o 
  -1 -12  10       65.20       64.93      5.23 o 
   0 -12  10       40.72       42.14      4.87 o 
   1 -12  10       35.95       27.63      4.60 o 
   2 -12  10       13.96        7.55      4.80 o 
   3 -12  10       43.84       56.12      5.44 o 
   4 -12  10      200.83      196.62      8.48 o 
  -9 -11  10      147.31      163.42      8.83 o 
  -8 -11  10       58.52       49.84      5.69 o 
  -7 -11  10       24.06       25.14      4.91 o 
  -6 -11  10        3.72       -3.98      3.98 o 
  -5 -11  10        1.74        3.12      4.97 o 
  -4 -11  10        2.23       -4.71      4.71 o 
  -3 -11  10       76.15       52.81      6.12 o 
  -2 -11  10       30.73       36.45      4.32 o 
  -1 -11  10       66.61       61.97      4.91 o 
   0 -11  10      552.18      532.06     12.24 o 
   1 -11  10      530.54      525.01     12.32 o 
   2 -11  10      198.59      192.60      7.67 o 
   3 -11  10        1.30        0.09      3.94 o 
   4 -11  10       61.54       75.88      5.86 o 
   5 -11  10      132.82      157.90      9.77 o 
  -9 -10  10       21.72       12.32      5.16 o 
  -8 -10  10        6.69       -3.42      6.71 o 
  -7 -10  10      196.13      180.07     13.20 o 
  -6 -10  10       25.49       14.55      4.39 o 
  -5 -10  10      266.14      267.78      8.73 o 
  -4 -10  10      739.16      674.91     19.19 o 
  -3 -10  10     1176.62     1161.80     23.65 o 
  -2 -10  10      376.93      335.02      7.16 o 
  -1 -10  10     2045.72     2112.74     28.45 o 
   0 -10  10      196.70      210.18      7.44 o 
   1 -10  10       67.27       75.07      5.48 o 
   2 -10  10       41.03       41.54      4.64 o 
   3 -10  10       41.06       35.37      4.68 o 
   4 -10  10       52.61       40.03      5.01 o 
   5 -10  10       74.30       91.15      6.54 o 
   6 -10  10      295.41      284.99     17.71 o 
  -9  -9  10        6.66        1.16      4.70 o 
  -8  -9  10       78.31       81.36      6.46 o 
  -7  -9  10     1154.15     1115.18     21.59 o 
  -6  -9  10      280.85      267.45      8.74 o 
  -5  -9  10      679.50      597.88     13.35 o 
  -4  -9  10      177.40      152.53      5.43 o 
  -3  -9  10     1018.80     1010.92     18.23 o 
  -2  -9  10        6.64        8.30      2.67 o 
  -1  -9  10      910.89      879.49     32.31 o 
   0  -9  10        3.92        0.73      2.60 o 
   1  -9  10       63.64       58.15      4.69 o 
   2  -9  10      822.60      826.34     17.78 o 
   3  -9  10       98.16      106.28      6.30 o 
   4  -9  10       46.39       32.09      4.53 o 
   5  -9  10      475.70      475.27     12.07 o 
   6  -9  10      464.95      474.36     12.34 o 
 -10  -8  10      467.58      474.97     13.11 o 
  -9  -8  10       86.27       77.32      7.99 o 
  -8  -8  10      546.90      510.53     13.58 o 
  -7  -8  10      555.29      537.55     12.73 o 
  -6  -8  10      497.21      451.34     11.23 o 
  -5  -8  10      422.01      357.96      9.55 o 
  -4  -8  10        0.32        1.94      2.77 o 
  -3  -8  10      418.16      349.22      7.29 o 
  -2  -8  10      485.02      394.04     23.19 o 
  -1  -8  10      600.53      591.80      9.79 o 
   0  -8  10      842.75      799.05     12.27 o 
   1  -8  10      475.76      459.89      8.37 o 
   2  -8  10      423.83      428.29     10.41 o 
   3  -8  10      604.37      621.60     16.61 o 
   4  -8  10      331.53      297.52      8.83 o 
   5  -8  10      128.69      113.51      6.33 o 
   6  -8  10      153.56      156.07      7.28 o 
   7  -8  10        0.62        2.01      4.28 o 
 -10  -7  10      301.73      279.85     10.01 o 
  -9  -7  10       81.17       61.50      5.69 o 
  -8  -7  10      498.79      455.04     11.72 o 
  -7  -7  10       44.61       36.85      4.60 o 
  -6  -7  10      431.10      398.96     10.33 o 
  -5  -7  10      278.76      259.29      6.31 o 
  -4  -7  10       49.97       31.90      3.15 o 
  -3  -7  10      975.53      942.00     14.07 o 
  -2  -7  10     1641.19     1689.50     20.00 o 
  -1  -7  10      710.75      678.17     10.65 o 
   0  -7  10     3891.50     4102.68     52.30 o 
   1  -7  10       94.38       78.59      3.97 o 
   2  -7  10       36.37       44.29      3.97 o 
   3  -7  10       69.24       65.22      4.75 o 
   4  -7  10      148.87      145.23      6.65 o 
   5  -7  10      146.77      138.25      6.62 o 
   6  -7  10      817.92      771.09     21.61 o 
   7  -7  10      245.61      251.57      8.82 o 
   8  -7  10      111.42      128.22      7.40 o 
 -10  -6  10      165.17      155.94      8.09 o 
  -9  -6  10        4.08       -0.88      4.13 o 
  -8  -6  10       32.74       36.68      4.67 o 
  -7  -6  10      279.92      267.70     10.06 o 
  -6  -6  10       87.10       78.63      4.35 o 
  -5  -6  10      377.19      378.55      7.55 o 
  -4  -6  10     1502.69     1355.67     23.65 o 
  -3  -6  10     1231.95     1239.07     33.77 o 
  -2  -6  10      227.59      227.13      4.73 o 
  -1  -6  10      305.21      283.35      6.02 o 
   0  -6  10      188.10      197.90      5.14 o 
   1  -6  10       33.09       24.19      2.63 o 
   2  -6  10     2005.87     2043.12     27.20 o 
   3  -6  10     3003.29     3080.91     39.99 o 
   4  -6  10     1348.23     1340.57     23.88 o 
   5  -6  10      101.04       96.62      5.90 o 
   6  -6  10      469.23      486.26     11.78 o 
   7  -6  10      174.24      162.95      7.41 o 
   8  -6  10       39.78       37.42      5.06 o 
 -10  -5  10      144.15      135.26      7.60 o 
  -9  -5  10      581.97      527.61     12.90 o 
  -8  -5  10      265.62      248.39      8.46 o 
  -7  -5  10       25.10       25.80      5.54 o 
  -6  -5  10      149.98      140.31      5.12 o 
  -5  -5  10       10.80        8.52      2.97 o 
  -4  -5  10      608.75      568.07      9.42 o 
  -3  -5  10       53.25       48.75      2.96 o 
  -2  -5  10      344.45      317.92      5.40 o 
  -1  -5  10     1192.15     1134.40     13.78 o 
   0  -5  10     2512.76     2651.24     34.27 o 
   1  -5  10      511.24      518.09      8.62 o 
   2  -5  10     1543.81     1479.27     45.89 o 
   3  -5  10       24.70       23.85      3.27 o 
   4  -5  10      154.09      157.64      6.55 o 
   5  -5  10      363.01      341.50      9.10 o 
   6  -5  10       28.32       20.15      4.10 o 
   7  -5  10      246.54      246.21      8.34 o 
   8  -5  10       24.16       14.35      4.37 o 
   9  -5  10      214.88      215.10      8.68 o 
 -10  -4  10       18.08       19.02      4.75 o 
  -9  -4  10        0.57        2.13      3.97 o 
  -8  -4  10      116.35      103.57      6.28 o 
  -7  -4  10       20.03       21.52      3.10 o 
  -6  -4  10      143.07      164.49      5.84 o 
  -5  -4  10      148.25      135.88      4.83 o 
  -4  -4  10      101.60       99.25      4.30 o 
  -3  -4  10     1220.32     1216.88     16.93 o 
  -2  -4  10     7596.58     7854.19     85.70 o 
  -1  -4  10      476.13      476.06      6.70 o 
   0  -4  10       70.24       58.89      3.20 o 
   1  -4  10       50.17       44.49      2.58 o 
   2  -4  10     1348.82     1196.98     16.62 o 
   3  -4  10      192.68      177.55      5.39 o 
   4  -4  10     2824.32     2784.43     36.26 o 
   5  -4  10       41.30       41.97      3.15 o 
   6  -4  10      355.45      327.75      9.04 o 
   7  -4  10      189.22      168.39      7.14 o 
   8  -4  10       35.15       39.19      4.71 o 
   9  -4  10       34.87       41.44      5.12 o 
 -10  -3  10       66.94       70.32      7.26 o 
  -9  -3  10       61.37       72.34      5.40 o 
  -8  -3  10      139.83      134.81     11.16 o 
  -7  -3  10      360.02      330.83      7.29 o 
  -6  -3  10       53.84       45.88      3.32 o 
  -5  -3  10       75.39       68.01      3.91 o 
  -4  -3  10      767.34      737.26     11.33 o 
  -3  -3  10      226.82      201.88      4.93 o 
  -2  -3  10     1124.30     1106.10     13.20 o 
  -1  -3  10     1530.01     1584.58     18.29 o 
   0  -3  10      915.64      840.99     10.38 o 
   1  -3  10     2551.12     2709.57     34.76 o 
   2  -3  10     1418.17     1325.50     18.04 o 
   3  -3  10      323.54      326.03      9.55 o 
   4  -3  10     2741.71     2590.64     33.76 o 
   5  -3  10      152.77      152.76      4.91 o 
   6  -3  10        9.77        9.20      4.47 o 
   7  -3  10       63.30       59.54      6.78 o 
   8  -3  10       22.45       22.32      4.29 o 
   9  -3  10       89.10       94.16      6.53 o 
  10  -3  10      309.20      297.40     13.88 o 
 -10  -2  10       24.70       33.08      4.98 o 
  -9  -2  10      188.73      195.89     17.29 o 
  -8  -2  10        0.77        0.56      3.23 o 
  -7  -2  10      382.33      385.50      9.25 o 
  -6  -2  10     1047.59     1045.88     18.40 o 
  -5  -2  10     2808.74     2602.37    152.57 o 
  -4  -2  10       81.83       91.35      9.04 o 
  -3  -2  10     2049.52     1961.68     31.09 o 
  -2  -2  10     2958.10     3202.77     42.63 o 
  -1  -2  10     3602.50     3893.39     42.94 o 
   0  -2  10      646.97      528.65      7.17 o 
   1  -2  10       20.41       16.46      3.32 o 
   2  -2  10      161.80      206.76      4.70 o 
   3  -2  10      241.94      228.65      5.11 o 
   4  -2  10      214.86      194.77      5.05 o 
   5  -2  10      571.93      505.41      8.75 o 
   6  -2  10       58.95       61.57      3.67 o 
   7  -2  10      969.56      958.23     14.54 o 
   8  -2  10      143.32      150.58      6.97 o 
   9  -2  10       42.19       27.33      6.16 o 
  10  -2  10       47.15       53.16      8.14 o 
 -10  -1  10      359.87      392.22     14.74 o 
  -9  -1  10      666.26      706.14     14.43 o 
  -8  -1  10      577.06      523.09     11.38 o 
  -7  -1  10      432.55      434.45      9.89 o 
  -6  -1  10     1310.12     1241.60     21.17 o 
  -5  -1  10     1218.83     1222.96     20.61 o 
  -4  -1  10      215.14      219.31      6.27 o 
  -3  -1  10       69.02       61.40      4.03 o 
  -2  -1  10      112.25      117.74      4.64 o 
  -1  -1  10      399.51      343.49      5.82 o 
   0  -1  10     5783.48     5899.86     73.69 o 
   1  -1  10     2264.59     2272.24     31.12 o 
   2  -1  10     1575.37     1547.86     20.50 o 
   3  -1  10      511.52      415.65      7.11 o 
   4  -1  10      147.17       94.29      3.93 o 
   5  -1  10      525.35      453.37      8.00 o 
   6  -1  10      135.22      165.96      5.07 o 
   7  -1  10        0.61        3.96      2.69 o 
   8  -1  10        0.67        2.41      2.87 o 
   9  -1  10        4.24        9.54      4.07 o 
  10  -1  10      275.79      258.22     12.85 o 
  -9   0  10      203.01      219.05      7.90 o 
  -8   0  10        2.70        4.84      3.39 o 
  -7   0  10      162.35      180.77      9.33 o 
  -6   0  10       35.36       38.94      3.62 o 
  -5   0  10      278.71      273.99      9.33 o 
  -4   0  10     2823.05     2733.34     42.52 o 
  -3   0  10      494.72      423.08      8.56 o 
  -2   0  10     2138.37     2008.34     31.47 o 
  -1   0  10     5059.58     4960.93     61.96 o 
   0   0  10     4475.70     4418.98     73.23 o 
   1   0  10        2.14        7.61      1.80 o 
   2   0  10       64.90      100.19      3.59 o 
   3   0  10        6.90        0.29      1.89 o 
   4   0  10      252.38      270.02      5.58 o 
   5   0  10     1650.54     1694.95     22.79 o 
   6   0  10     1270.27     1315.31     18.40 o 
   7   0  10      726.52      724.12     11.56 o 
   8   0  10     1855.62     1845.19     25.39 o 
   9   0  10     1173.91     1223.14     22.42 o 
  10   0  10      478.76      475.92     17.43 o 
  11   0  10      972.92     1033.38     29.92 o 
  -9   1  10      143.80      161.50      9.95 o 
  -8   1  10     1155.73     1226.89     28.10 o 
  -7   1  10      621.92      640.86     18.79 o 
  -6   1  10     2294.32     2162.55     98.15 o 
  -5   1  10     1816.70     1737.43     28.11 o 
  -4   1  10     1746.38     1644.87     26.46 o 
  -3   1  10     5736.70     5752.12     86.85 o 
  -2   1  10     1230.70     1288.21     20.86 o 
  -1   1  10     1135.03     1389.82     18.21 o 
   0   1  10     2175.23     2131.09     27.31 o 
   1   1  10      546.48      704.32     10.10 o 
   2   1  10      563.25      560.06      8.55 o 
   3   1  10     7748.69     8512.40    105.76 o 
   4   1  10     4448.69     4651.73     58.57 o 
   5   1  10     2594.47     2538.54     33.00 o 
   6   1  10     1040.71     1022.41     14.80 o 
   7   1  10     1653.77     1675.21     29.05 o 
   8   1  10     1255.00     1230.68     17.83 o 
   9   1  10      117.49      142.47      6.70 o 
  10   1  10      156.17      129.56      6.83 o 
  11   1  10       63.64       75.91      8.41 o 
 -10   2  10      531.12      576.78     18.70 o 
  -9   2  10      946.34      984.84     26.45 o 
  -8   2  10     1727.80     1729.94     41.28 o 
  -7   2  10       96.34      112.95      5.66 o 
  -6   2  10      538.59      461.35      9.93 o 
  -5   2  10      517.82      501.33     11.22 o 
  -4   2  10        0.95        2.22      2.34 o 
  -3   2  10      537.49      501.62      9.55 o 
  -2   2  10      479.43      486.66      9.24 o 
  -1   2  10     1141.18      943.93     12.77 o 
   0   2  10     5122.61     5124.38     63.90 o 
   1   2  10     7984.17     8056.78     99.88 o 
   2   2  10     6048.06     6123.97     84.50 o 
   3   2  10     2674.41     2819.26     35.97 o 
   4   2  10     2578.87     2502.69     32.27 o 
   5   2  10      267.52      282.93      5.84 o 
   6   2  10     1926.46     2017.19     29.17 o 
   7   2  10        1.86        0.34      2.50 o 
   8   2  10       85.34       89.31      5.83 o 
   9   2  10     1264.95     1317.01     23.75 o 
  10   2  10     1013.94      997.44     22.38 o 
  11   2  10      230.38      193.79      8.24 o 
 -10   3  10      208.39      229.36     12.01 o 
  -9   3  10      176.23      178.18     10.52 o 
  -8   3  10        1.99       10.12      5.72 o 
  -7   3  10       13.05        7.70      5.28 o 
  -6   3  10       34.93       39.84      3.60 o 
  -5   3  10      850.04      821.27     14.82 o 
  -4   3  10     2867.41     3003.76     46.49 o 
  -3   3  10     3155.91     3037.47     46.72 o 
  -2   3  10     3992.43     4223.97     52.91 o 
  -1   3  10     4200.82     3824.86     47.96 o 
   0   3  10      262.30      204.45      4.30 o 
   1   3  10     6493.84     6059.04     75.37 o 
   2   3  10      213.55      233.17      4.79 o 
   3   3  10      355.89      346.58      6.67 o 
   4   3  10       48.69       44.12      2.71 o 
   5   3  10      765.78      853.96     12.36 o 
   6   3  10     5050.91     5075.71    213.25 o 
   7   3  10      356.50      371.30      9.72 o 
   8   3  10       95.80      101.60      5.81 o 
   9   3  10     1528.37     1564.17     30.65 o 
  10   3  10      334.28      340.07      9.85 o 
  11   3  10      302.39      326.40      9.90 o 
 -10   4  10        2.24        0.44      6.38 o 
  -9   4  10       70.49       75.87      8.01 o 
  -8   4  10      761.80      847.54     23.67 o 
  -7   4  10     1274.38     1255.38     31.46 o 
  -6   4  10       53.42       43.48      5.81 o 
  -5   4  10      356.22      379.30      8.68 o 
  -4   4  10      415.99      397.74     13.58 o 
  -3   4  10     1527.18     1454.89     19.15 o 
  -2   4  10      789.04      709.88      9.99 o 
  -1   4  10        6.27        8.77      1.59 o 
   0   4  10      437.13      525.05      7.86 o 
   1   4  10     2461.13     2625.03     33.32 o 
   2   4  10      211.10      172.58      4.13 o 
   3   4  10     7234.75     7676.82    106.98 o 
   4   4  10     4217.53     4064.56     51.20 o 
   5   4  10     2468.65     2587.27     33.34 o 
   6   4  10      796.16      826.66     12.27 o 
   7   4  10      248.05      275.17      8.06 o 
   8   4  10      362.30      355.58      9.24 o 
   9   4  10      112.41       96.62      9.64 o 
  10   4  10        0.03        2.51      3.76 o 
  11   4  10        4.77       -0.40      3.92 o 
  -9   5  10       30.68       31.20      7.26 o 
  -8   5  10       53.34       46.65      7.13 o 
  -7   5  10        8.11        6.69      5.68 o 
  -6   5  10        1.17        0.04      5.28 o 
  -5   5  10       21.11       18.88      5.15 o 
  -4   5  10       74.53       75.90     12.26 o 
  -3   5  10     1876.94     1876.97     24.39 o 
  -2   5  10       85.85       60.98      2.90 o 
  -1   5  10      286.45      286.07      5.09 o 
   0   5  10     2536.10     2385.13     30.38 o 
   1   5  10     5862.22     5795.35     72.12 o 
   2   5  10     1659.11     1663.86     21.64 o 
   3   5  10      645.81      616.13      9.11 o 
   4   5  10       11.19       11.58      1.84 o 
   5   5  10       69.30       88.62      5.06 o 
   6   5  10      894.42      860.82     16.08 o 
   7   5  10       78.37       62.84      4.37 o 
   8   5  10       58.94       68.07      4.93 o 
   9   5  10       23.82       18.11      5.13 o 
  10   5  10      167.15      193.27      7.62 o 
  11   5  10      230.21      227.55      8.52 o 
  12   5  10       30.53       24.38      4.93 o 
  -9   6  10        4.86        7.74      6.38 o 
  -8   6  10      251.73      266.98     12.59 o 
  -7   6  10      166.47      160.31     10.12 o 
  -6   6  10      302.64      312.92     12.63 o 
  -5   6  10      329.50      303.64     11.79 o 
  -4   6  10      836.31      915.18     23.54 o 
  -3   6  10      234.70      236.78      4.86 o 
  -2   6  10        2.62        2.26      1.57 o 
  -1   6  10     4465.52     4457.18     60.07 o 
   0   6  10       17.86       32.53      1.92 o 
   1   6  10      818.41      837.27     11.61 o 
   2   6  10     3841.76     3913.26     49.13 o 
   3   6  10        0.92        1.06      1.63 o 
   4   6  10     3693.42     3591.88     45.45 o 
   5   6  10       34.89       62.84      4.10 o 
   6   6  10      279.87      235.25      7.15 o 
   7   6  10        5.51       10.27      3.55 o 
   8   6  10       25.70       21.94      3.84 o 
   9   6  10       66.98       70.91      5.01 o 
  10   6  10       93.26       87.95      6.18 o 
  11   6  10       15.57       10.33      9.55 o 
  12   6  10       37.97       37.47      8.38 o 
  -9   7  10       11.40       -2.73      6.47 o 
  -8   7  10       27.32       29.22      6.91 o 
  -7   7  10      105.40      105.39      9.11 o 
  -6   7  10       87.24       71.33      7.13 o 
  -5   7  10        6.06        3.70      4.93 o 
  -4   7  10     1311.11     1365.09     33.05 o 
  -3   7  10       59.75       55.57      3.61 o 
  -2   7  10       11.84        8.35      2.27 o 
  -1   7  10     3318.49     3311.59     71.91 o 
   0   7  10      506.25      462.32      7.17 o 
   1   7  10       52.94       45.69      2.64 o 
   2   7  10     8734.57     9884.14    122.37 o 
   3   7  10      362.40      377.73      6.29 o 
   4   7  10       36.66       32.27      2.05 o 
   5   7  10       99.62       93.97      5.01 o 
   6   7  10       95.98       95.79      7.02 o 
   7   7  10      788.99      806.57     15.66 o 
   8   7  10       18.81       24.21      4.00 o 
   9   7  10       30.62       36.06      4.31 o 
  10   7  10        6.42       10.26      4.03 o 
  11   7  10       16.39       12.42      9.11 o 
  12   7  10        2.49       -1.67      6.45 o 
  -8   8  10       10.73        2.42      6.20 o 
  -7   8  10       12.88       16.33      6.16 o 
  -6   8  10       11.14        4.71      5.46 o 
  -5   8  10      227.67      222.58     10.61 o 
  -4   8  10      321.05      330.88     12.28 o 
  -3   8  10      529.13      534.84     11.03 o 
  -2   8  10       88.88       67.41      6.58 o 
  -1   8  10        3.54        0.66      2.49 o 
   0   8  10        1.55        8.13      1.67 o 
   1   8  10      135.97      152.09      3.83 o 
   2   8  10      677.45      628.36      9.27 o 
   3   8  10      194.28      201.52      4.41 o 
   4   8  10      616.11      628.99     12.04 o 
   5   8  10        0.19       -0.81      2.86 o 
   6   8  10      444.62      407.76      9.55 o 
   7   8  10      169.92      127.11      6.27 o 
   8   8  10      636.09      626.94     13.36 o 
   9   8  10       31.77       31.41      5.13 o 
  10   8  10       24.66       26.60      4.39 o 
  11   8  10        1.31        2.72      4.15 o 
  12   8  10       71.21       80.73      9.46 o 
  -8   9  10       42.72       38.68      7.35 o 
  -7   9  10      266.58      223.72     11.62 o 
  -6   9  10        1.40        4.00      5.50 o 
  -5   9  10        8.32        8.85      5.19 o 
  -4   9  10       25.28       24.16      5.50 o 
  -3   9  10      152.67      147.98      6.00 o 
  -2   9  10      279.50      283.38      7.44 o 
  -1   9  10      282.25      265.07      6.98 o 
   0   9  10      116.60      141.78      5.20 o 
   1   9  10       16.12       14.77      1.95 o 
   2   9  10     3440.29     3525.72     44.58 o 
   3   9  10        4.10        9.26      1.89 o 
   4   9  10      149.70      134.23      5.41 o 
   5   9  10     1418.78     1279.98     22.11 o 
   6   9  10      318.80      311.21      8.39 o 
   7   9  10      555.40      512.02     11.48 o 
   8   9  10      186.25      168.03      6.94 o 
   9   9  10       47.26       51.14      4.68 o 
  10   9  10       43.30       41.63      8.67 o 
  11   9  10        0.26       -3.47      3.97 o 
  12   9  10        2.45        2.88      4.54 o 
  -7  10  10       27.68       28.08      6.78 o 
  -6  10  10      204.75      202.86     11.22 o 
  -5  10  10      278.49      281.81     12.06 o 
  -4  10  10        9.43        6.82      5.15 o 
  -3  10  10       17.46       13.49      3.62 o 
  -2  10  10      149.27      180.82      6.36 o 
  -1  10  10      112.32      110.39      5.27 o 
   0  10  10      320.46      298.90      7.50 o 
   1  10  10      182.16      191.85     10.72 o 
   2  10  10      312.87      256.06      5.20 o 
   3  10  10        6.63        3.39      2.73 o 
   4  10  10      237.68      213.55     17.47 o 
   5  10  10      182.52      150.13      6.16 o 
   6  10  10        0.27        1.40      5.17 o 
   7  10  10       66.20       60.52     13.25 o 
   8  10  10        2.82        4.76      3.69 o 
   9  10  10      272.52      257.22      8.52 o 
  10  10  10        2.21        3.37      3.98 o 
  11  10  10       36.21       43.52      6.69 o 
  -7  11  10       78.59       77.54      8.27 o 
  -6  11  10      115.20      110.67      9.46 o 
  -5  11  10       45.07       41.01      6.60 o 
  -4  11  10      151.59      131.05      9.20 o 
  -3  11  10      164.50      154.07      6.31 o 
  -2  11  10        1.07        0.07      3.25 o 
  -1  11  10      351.12      331.09     11.73 o 
   0  11  10       75.64       57.36      3.98 o 
   1  11  10      280.08      264.29     14.02 o 
   2  11  10        2.26        4.32      2.80 o 
   3  11  10      628.38      556.48     11.13 o 
   4  11  10      421.52      382.57      9.01 o 
   5  11  10        6.14        1.70      3.22 o 
   6  11  10       70.25       83.35      5.77 o 
   7  11  10       13.21        2.09      3.55 o 
   8  11  10      273.78      259.14      8.21 o 
   9  11  10       14.48        6.32      3.97 o 
  10  11  10        0.63        0.85      3.94 o 
  11  11  10       72.50       72.12      9.46 o 
  -6  12  10       52.15       67.72      7.70 o 
  -5  12  10        0.59        2.29      5.63 o 
  -4  12  10      101.22      105.30      8.71 o 
  -3  12  10      388.49      390.41      9.82 o 
  -2  12  10      303.91      296.18      8.35 o 
  -1  12  10       77.24       75.71      5.31 o 
   0  12  10     1392.34     1390.81     23.95 o 
   1  12  10      624.90      573.75     20.42 o 
   2  12  10      121.91      106.67      8.14 o 
   3  12  10      216.73      254.22     11.18 o 
   4  12  10      196.21      143.35      6.03 o 
   5  12  10      135.51      100.75      8.76 o 
   6  12  10        8.91       -0.21      3.50 o 
   7  12  10       30.22       23.26      4.04 o 
   8  12  10      144.79      140.40      6.75 o 
   9  12  10        9.98       18.25      6.58 o 
  10  12  10        0.08        0.69      4.01 o 
  11  12  10      174.70      173.81      7.93 o 
  -6  13  10        7.52       11.09      6.42 o 
  -5  13  10       46.12       31.07      6.82 o 
  -4  13  10       20.48       25.35      6.25 o 
  -3  13  10       33.84       35.91      4.37 o 
  -2  13  10      129.20      140.35      6.35 o 
  -1  13  10     1160.67     1118.18     20.35 o 
   0  13  10       45.78       37.30      5.21 o 
   1  13  10       77.53       68.00      4.58 o 
   2  13  10      502.24      439.48     14.96 o 
   3  13  10       24.67       23.85      5.63 o 
   4  13  10        3.74        2.46      5.02 o 
   5  13  10      263.69      234.55      7.52 o 
   6  13  10      558.48      537.98     11.99 o 
   7  13  10     1073.93     1023.73     19.34 o 
   8  13  10      180.23      173.64      7.28 o 
   9  13  10      103.88       99.68      6.44 o 
  10  13  10       57.21       53.72      7.88 o 
  11  13  10        1.51        0.19      4.62 o 
  -5  14  10      496.25      521.64     18.26 o 
  -4  14  10       26.90       16.81      6.03 o 
  -3  14  10        1.40        4.49      3.87 o 
  -2  14  10       29.70       27.19      4.86 o 
  -1  14  10        3.72        0.22      3.61 o 
   0  14  10       11.21        9.42      9.88 o 
   1  14  10        8.51        6.73      5.46 o 
   2  14  10       53.07       52.59      6.86 o 
   3  14  10      120.74      139.45      9.51 o 
   4  14  10      755.15      734.23     21.78 o 
   5  14  10      104.65      106.58      8.58 o 
   6  14  10       23.75       18.27      4.04 o 
   7  14  10      134.50      133.02      6.64 o 
   8  14  10      148.49      127.57      6.81 o 
   9  14  10        1.67       -2.75      3.92 o 
  10  14  10       18.48       23.96      4.78 o 
  -4  15  10        5.85        5.90      6.16 o 
  -3  15  10       32.63       31.81      6.82 o 
  -2  15  10       47.70       50.40     10.80 o 
  -1  15  10       65.04       88.08     12.12 o 
   0  15  10       46.85       48.98      7.04 o 
   1  15  10      949.21      958.39     26.89 o 
   2  15  10       91.40       85.46      8.89 o 
   3  15  10      128.34      155.16      9.86 o 
   4  15  10      263.50      245.81     11.62 o 
   5  15  10      233.69      237.89     11.49 o 
   6  15  10        1.29       -3.92      5.19 o 
   7  15  10        0.18        1.35      5.35 o 
   8  15  10       50.14       33.24      4.74 o 
   9  15  10       83.79       83.03     10.47 o 
  10  15  10        0.78        2.57      4.43 o 
  -3  16  10      137.75      150.62      9.42 o 
  -2  16  10       51.21       63.85      5.29 o 
  -1  16  10      639.35      654.05     20.90 o 
   0  16  10      129.92      153.36     10.43 o 
   1  16  10      295.02      294.62     13.25 o 
   2  16  10       83.54       86.07      8.89 o 
   3  16  10       77.20       78.86      8.05 o 
   4  16  10       15.04       18.66      6.20 o 
   5  16  10       28.73       26.14      6.42 o 
   6  16  10        8.30       -0.62      5.59 o 
   7  16  10        0.63        0.84      5.81 o 
   8  16  10       17.29       15.67      6.64 o 
   9  16  10       15.80       16.08      4.74 o 
  -2  17  10      161.80      171.71     11.35 o 
  -1  17  10       93.82       99.28      9.59 o 
   0  17  10      112.03      147.86     10.83 o 
   1  17  10       18.74        9.90      6.51 o 
   2  17  10       12.50       13.03      6.47 o 
   3  17  10       24.10       32.61      6.95 o 
   4  17  10       56.67       56.41      7.70 o 
   5  17  10       30.99       23.23      6.82 o 
   6  17  10       93.88       84.84      9.07 o 
   7  17  10      133.29      120.22     10.03 o 
   8  17  10      289.70      270.19     13.69 o 
  -1  18  10        9.91       17.95      7.22 o 
   0  18  10       46.77       61.65      8.41 o 
   1  18  10       18.71       23.89      7.39 o 
   2  18  10       12.02       12.15      6.78 o 
   3  18  10       37.57       43.65      7.66 o 
   4  18  10      180.36      183.59     11.53 o 
   5  18  10       65.68       74.77      8.63 o 
   6  18  10        3.45       -1.19      6.34 o 
   7  18  10      163.29      153.23     11.35 o 
   2  19  10       72.01       70.89      8.89 o 
   3  19  10        0.07       -1.41      6.60 o 
   4  19  10        1.95        3.43      6.73 o 
   5  19  10       42.81       49.77      8.45 o 
   6  19  10      138.88      151.16     11.27 o 
  -1 -14  11       13.45       10.34      6.69 o 
   0 -14  11        0.50       -4.29      4.29 o 
  -6 -13  11       17.56       13.47      6.16 o 
  -5 -13  11       59.99       48.19      6.73 o 
  -1 -13  11        0.22       -0.73      4.15 o 
   0 -13  11        5.21        7.40      4.37 o 
   1 -13  11       46.64       53.68      5.30 o 
   2 -13  11       22.31       23.31      4.93 o 
  -7 -12  11       78.71       71.02      8.01 o 
  -6 -12  11        1.19       -4.40      5.32 o 
  -5 -12  11       32.06       36.39      6.51 o 
  -4 -12  11      216.47      213.69     10.96 o 
  -2 -12  11        1.01        2.73      5.81 o 
  -1 -12  11      153.32      165.96      7.46 o 
   0 -12  11      438.21      463.29     11.79 o 
   1 -12  11      538.11      573.31     13.44 o 
   2 -12  11      130.78      118.21      8.41 o 
   3 -12  11       73.16       72.48      5.92 o 
  -8 -11  11        9.55       -0.14      4.91 o 
  -7 -11  11       52.58       54.39      6.40 o 
  -6 -11  11      200.60      221.88     21.12 o 
  -5 -11  11      113.59      102.53      9.02 o 
  -4 -11  11      470.93      480.27     15.75 o 
  -3 -11  11      907.33      908.40     24.07 o 
  -2 -11  11      835.98      930.39     18.00 o 
  -1 -11  11      600.79      648.88     13.97 o 
   0 -11  11      576.13      599.48     13.38 o 
   1 -11  11      214.31      191.64      7.74 o 
   2 -11  11      112.52      123.33      9.51 o 
   3 -11  11        0.21       -1.90      4.04 o 
   4 -11  11       34.57       43.28      5.41 o 
  -9 -10  11      185.48      170.84      8.79 o 
  -8 -10  11      362.95      364.98     11.21 o 
  -7 -10  11      265.16      247.51      9.11 o 
  -6 -10  11      495.94      493.20     12.47 o 
  -5 -10  11      454.46      465.80     11.67 o 
  -4 -10  11      309.88      334.44     12.76 o 
  -3 -10  11        3.91        7.17      3.63 o 
  -2 -10  11      981.20     1036.88     15.57 o 
  -1 -10  11      116.27       99.62      6.20 o 
   0 -10  11        1.50       -3.48      3.48 o 
   1 -10  11      406.85      416.95     10.68 o 
   2 -10  11      314.37      309.31      9.34 o 
   3 -10  11      128.16      127.47      7.72 o 
   4 -10  11      262.36      244.83      8.76 o 
   5 -10  11      825.13      823.70     17.66 o 
  -9  -9  11       74.28       73.25      6.30 o 
  -8  -9  11      564.35      579.91     14.13 o 
  -7  -9  11      363.27      365.71     10.48 o 
  -6  -9  11      136.43      145.13      7.31 o 
  -5  -9  11       12.90       13.74      5.79 o 
  -4  -9  11       95.12       80.98      5.39 o 
  -3  -9  11      559.84      556.79     26.84 o 
  -2  -9  11      191.82      192.53      8.07 o 
  -1  -9  11      642.85      602.64     10.21 o 
   0  -9  11      256.30      244.92      8.47 o 
   1  -9  11      175.97      203.41      7.51 o 
   2  -9  11      226.83      238.66      8.08 o 
   3  -9  11      663.55      549.94     22.22 o 
   4  -9  11      290.75      286.23      9.01 o 
   5  -9  11      583.74      572.30     13.61 o 
   6  -9  11       10.74        6.40      4.39 o 
  -9  -8  11       89.64       74.20      6.10 o 
  -8  -8  11       19.68       13.88      5.39 o 
  -7  -8  11      343.13      336.22      9.91 o 
  -6  -8  11      802.76      764.58     21.43 o 
  -5  -8  11      365.71      356.63      9.66 o 
  -4  -8  11      178.83      152.62      5.49 o 
  -3  -8  11      577.86      580.22     10.10 o 
  -2  -8  11     1317.44     1386.51     19.39 o 
  -1  -8  11       77.31       94.74      4.44 o 
   0  -8  11       95.41       86.11      4.30 o 
   1  -8  11        6.00        2.93      3.13 o 
   2  -8  11       43.30       41.91      4.47 o 
   3  -8  11       32.84       28.85      4.30 o 
   4  -8  11      445.85      401.99     10.48 o 
   5  -8  11        2.38        0.43      3.95 o 
   6  -8  11       29.80       33.15      4.85 o 
   7  -8  11      298.64      302.84     21.76 o 
 -10  -7  11      227.98      235.20     20.18 o 
  -9  -7  11        5.70        8.39      4.52 o 
  -8  -7  11      460.09      446.14     11.68 o 
  -7  -7  11      296.17      290.08      9.12 o 
  -6  -7  11      302.75      285.75      8.84 o 
  -5  -7  11       19.49       11.88      2.99 o 
  -4  -7  11     1616.40     1608.84     22.40 o 
  -3  -7  11       26.73       18.53      2.98 o 
  -2  -7  11      297.13      262.33      5.30 o 
  -1  -7  11       67.18       55.07      3.21 o 
   0  -7  11      739.21      692.57     13.80 o 
   1  -7  11      209.53      173.47      5.16 o 
   2  -7  11       12.64       13.52      2.71 o 
   3  -7  11      240.67      214.49      7.49 o 
   4  -7  11        2.81       -1.58      3.61 o 
   5  -7  11      537.28      487.93     11.73 o 
   6  -7  11      274.44      231.88      8.38 o 
   7  -7  11       15.40       18.00      4.64 o 
   8  -7  11        4.85        6.78      6.64 o 
 -10  -6  11      399.31      412.86     11.97 o 
  -9  -6  11      371.48      352.36     10.50 o 
  -8  -6  11        8.41       11.25      6.60 o 
  -7  -6  11       31.77       25.70      4.36 o 
  -6  -6  11      166.65      153.17      6.06 o 
  -5  -6  11      328.46      304.23     10.06 o 
  -4  -6  11     1085.88     1077.46     15.82 o 
  -3  -6  11      395.98      365.83      7.36 o 
  -2  -6  11      571.33      568.16     12.29 o 
  -1  -6  11        5.36        8.10      2.45 o 
   0  -6  11      306.65      284.65      6.20 o 
   1  -6  11       66.75       70.75      3.85 o 
   2  -6  11      149.72      153.97      5.07 o 
   3  -6  11      645.70      580.31      9.83 o 
   4  -6  11       38.44       34.60      4.29 o 
   5  -6  11       22.56       13.46      5.17 o 
   6  -6  11      219.93      212.20      7.84 o 
   7  -6  11      272.27      263.38      9.01 o 
   8  -6  11       40.07       30.76      5.04 o 
 -10  -5  11       72.66       71.70      6.14 o 
  -9  -5  11        2.91       -0.71      4.13 o 
  -8  -5  11      140.75      149.66     13.51 o 
  -7  -5  11      868.28      828.62     19.69 o 
  -6  -5  11      693.01      640.08     15.23 o 
  -5  -5  11        7.23       11.65      2.74 o 
  -4  -5  11      310.68      314.48      6.73 o 
  -3  -5  11      468.30      382.10      7.33 o 
  -2  -5  11       29.62       24.22      3.14 o 
   0  -5  11      700.53      695.87     10.76 o 
   1  -5  11      595.80      589.39     22.72 o 
   2  -5  11     1166.73     1056.97     32.54 o 
   3  -5  11     2245.59     2222.51     29.50 o 
   4  -5  11      248.45      243.51      6.53 o 
   5  -5  11       91.12       86.26      6.49 o 
   6  -5  11      697.38      661.99     14.14 o 
   7  -5  11      128.84      121.57      6.69 o 
   8  -5  11       13.30        7.34      4.31 o 
   9  -5  11       30.84       32.92      5.21 o 
 -10  -4  11      161.43      171.12      8.19 o 
  -9  -4  11        2.88       -0.76      6.49 o 
  -8  -4  11        6.57        7.91      4.99 o 
  -7  -4  11        5.78        8.04      2.99 o 
  -6  -4  11       47.77       40.44      3.28 o 
  -5  -4  11       64.32       59.06      3.40 o 
  -4  -4  11       59.50       49.67      3.18 o 
  -3  -4  11       83.94       78.36      3.84 o 
  -2  -4  11     2739.54     2780.17     31.39 o 
  -1  -4  11     2068.86     2159.56     24.65 o 
   0  -4  11     1662.21     1652.72     22.09 o 
   1  -4  11      293.10      300.94      6.12 o 
   2  -4  11      584.36      563.52      9.23 o 
   3  -4  11     1731.48     1706.69     23.10 o 
   4  -4  11      249.44      239.03      5.92 o 
   5  -4  11      150.37      139.38      5.04 o 
   6  -4  11        0.26        3.48      3.58 o 
   7  -4  11       78.25       90.91      6.06 o 
   8  -4  11      301.87      307.28      9.51 o 
   9  -4  11      193.79      194.14     10.78 o 
 -10  -3  11       14.38       23.90      7.22 o 
  -9  -3  11        3.92       -0.39      4.62 o 
  -8  -3  11        4.45        9.06      5.19 o 
  -7  -3  11        1.16       -1.01      2.80 o 
  -6  -3  11      645.30      585.21     18.57 o 
  -5  -3  11      242.88      225.30      5.78 o 
  -4  -3  11     1280.15     1243.67     25.04 o 
  -3  -3  11        2.24        4.65      2.22 o 
  -2  -3  11        5.52        8.64      1.68 o 
  -1  -3  11      638.86      579.38      7.77 o 
   0  -3  11      646.86      662.27      8.60 o 
   1  -3  11        2.18        3.74      1.95 o 
   2  -3  11      993.23      930.59     13.44 o 
   3  -3  11      773.42      721.23     14.02 o 
   4  -3  11      675.04      599.97     18.59 o 
   5  -3  11     1391.58     1373.37     23.18 o 
   6  -3  11      487.71      460.36     10.19 o 
   7  -3  11      901.88      835.88     23.19 o 
   8  -3  11      108.30      109.57      6.89 o 
   9  -3  11        4.42       -0.91      4.20 o 
  10  -3  11       15.66       17.43      7.26 o 
 -10  -2  11       24.21       26.87      4.89 o 
  -9  -2  11       61.35       56.19      4.80 o 
  -8  -2  11      197.29      186.10      6.87 o 
  -7  -2  11        2.86        4.31      6.40 o 
  -6  -2  11      638.80      585.37     11.90 o 
  -5  -2  11       33.18       27.30      3.55 o 
  -4  -2  11      942.45      892.62     15.87 o 
  -3  -2  11        5.13        9.19      4.22 o 
  -2  -2  11      909.90      884.13     12.74 o 
  -1  -2  11     7854.64     7997.25     87.12 o 
   0  -2  11     3781.41     3986.94     44.01 o 
   1  -2  11     1338.19     1159.94     19.34 o 
   2  -2  11      890.89      908.57     13.01 o 
   3  -2  11     1640.95     1589.73     21.43 o 
   4  -2  11      811.13      748.47     17.39 o 
   5  -2  11      442.84      430.64      7.95 o 
   6  -2  11       90.97       88.44      4.45 o 
   7  -2  11      137.49      141.64      5.18 o 
   8  -2  11      436.77      425.78     14.72 o 
   9  -2  11      307.38      345.40     13.91 o 
  10  -2  11      244.43      262.84     13.42 o 
 -10  -1  11       43.07       30.28      6.47 o 
  -9  -1  11      172.02      187.37     10.43 o 
  -8  -1  11      309.42      293.54      8.35 o 
  -7  -1  11      342.70      314.12     14.39 o 
  -6  -1  11     2190.60     2137.69     34.41 o 
  -5  -1  11     1376.98     1370.32     22.99 o 
  -4  -1  11     3338.56     3179.92     49.32 o 
  -3  -1  11     1048.34     1042.74     17.70 o 
  -2  -1  11     3567.43     3420.62     52.54 o 
  -1  -1  11      396.77      404.46      6.61 o 
   0  -1  11     1382.54     1415.07     16.36 o 
   1  -1  11      525.90      467.68      6.34 o 
   2  -1  11     1082.16     1187.40     16.23 o 
   3  -1  11       30.04       32.23      2.49 o 
   4  -1  11      385.79      367.28      6.90 o 
   5  -1  11     2136.11     2063.41     40.21 o 
   6  -1  11       25.06       25.23      2.90 o 
   7  -1  11     1118.09     1170.06     18.08 o 
   8  -1  11     2201.68     2343.97     31.61 o 
   9  -1  11     1325.99     1317.40     27.57 o 
  10  -1  11      142.13      123.61     10.03 o 
  -9   0  11     1464.73     1529.06     26.51 o 
  -8   0  11     1818.62     1906.76     31.66 o 
  -7   0  11      674.19      645.81     13.01 o 
  -6   0  11     1578.64     1542.86     25.69 o 
  -5   0  11     1196.79     1161.53     19.87 o 
  -4   0  11     3665.70     3564.18     54.92 o 
  -3   0  11       68.59       82.27      4.27 o 
  -2   0  11       33.44       46.80      2.97 o 
  -1   0  11      291.02      262.96      4.87 o 
   0   0  11      110.91      162.98      4.00 o 
   1   0  11     2452.54     2133.26     24.01 o 
   2   0  11       93.79       66.78      3.37 o 
   3   0  11      750.75      672.20     10.13 o 
   4   0  11     2376.88     2431.81     31.65 o 
   5   0  11      384.13      382.13     11.21 o 
   6   0  11      428.31      396.83      7.61 o 
   7   0  11      333.45      329.30      7.85 o 
   8   0  11        3.49        9.88      2.98 o 
   9   0  11        3.59        3.84      3.81 o 
  10   0  11       49.99       60.86      7.83 o 
  11   0  11        3.37       -0.57      6.12 o 
  -9   1  11      763.87      758.21     21.78 o 
  -8   1  11      780.32      823.37     15.97 o 
  -7   1  11        8.14        6.55      3.30 o 
  -6   1  11      227.58      212.29     12.87 o 
  -5   1  11       24.75       26.38      3.21 o 
  -4   1  11      525.95      492.88     11.77 o 
  -3   1  11      516.83      445.01      8.99 o 
  -2   1  11     1518.37     1301.14     21.22 o 
   0   1  11     3448.94     3111.47     45.85 o 
   1   1  11      536.02      466.46      7.38 o 
   2   1  11       34.41       19.34      2.04 o 
   3   1  11        2.93        4.66      1.85 o 
   4   1  11        2.80        2.73      2.04 o 
   5   1  11      125.26      117.36      4.33 o 
   6   1  11       32.42       31.81      3.33 o 
   7   1  11        1.15        3.20      2.64 o 
   8   1  11      366.89      371.90      9.75 o 
   9   1  11     1723.90     1685.51     29.41 o 
  10   1  11      460.55      459.54     11.49 o 
  11   1  11      703.92      711.87     23.01 o 
 -10   2  11        2.55       -5.72      5.72 o 
  -9   2  11       20.76       19.27      6.51 o 
  -8   2  11      622.94      591.92     18.09 o 
  -7   2  11      150.17      169.90     11.24 o 
  -6   2  11       74.83       86.87      8.91 o 
  -5   2  11     2912.41     2840.04     44.45 o 
  -4   2  11     2624.77     2533.80     39.67 o 
  -3   2  11     1726.35     1610.18     25.83 o 
  -2   2  11      828.77      735.17     13.00 o 
  -1   2  11     3120.19     3510.77     44.20 o 
   0   2  11       75.01       42.65      2.14 o 
   1   2  11     3603.37     3833.15     61.67 o 
   2   2  11     1296.09     1275.36     17.11 o 
   3   2  11     2099.10     2109.33     27.39 o 
   4   2  11     1529.54     1612.94     21.51 o 
   5   2  11     2894.43     3115.33     40.06 o 
   6   2  11      390.54      392.00      7.66 o 
   7   2  11       10.61       14.05      2.79 o 
   8   2  11     2009.16     2042.24     34.36 o 
   9   2  11      752.49      736.16     15.19 o 
  10   2  11      315.12      317.01      9.44 o 
  11   2  11      110.40      101.66      7.06 o 
 -10   3  11        1.12       -1.14      6.03 o 
  -9   3  11      772.67      890.54     25.00 o 
  -8   3  11      683.15      648.29     19.36 o 
  -7   3  11      804.23      730.53     20.55 o 
  -6   3  11      104.46      116.97      5.62 o 
  -5   3  11        6.47        5.32      2.82 o 
  -4   3  11      140.01      133.93      5.25 o 
  -3   3  11      461.43      468.66      9.29 o 
  -2   3  11      108.30      103.26      4.18 o 
  -1   3  11     1172.25     1071.47     14.39 o 
   0   3  11     2038.08     2119.66     27.20 o 
   1   3  11     3797.76     3777.44     47.53 o 
   2   3  11     3506.95     3435.29     43.41 o 
   3   3  11      860.40      749.06     10.86 o 
   4   3  11      323.99      356.21      6.45 o 
   5   3  11     1453.28     1437.43     19.52 o 
   6   3  11      926.60      922.73     16.63 o 
   7   3  11      960.97      930.39     13.91 o 
   8   3  11       15.69       15.52      3.66 o 
   9   3  11       52.81       53.02      7.24 o 
  10   3  11      457.03      462.35     11.54 o 
  11   3  11      253.93      254.68      8.91 o 
 -10   4  11       25.45       44.97      7.70 o 
  -9   4  11      372.33      429.89     15.80 o 
  -8   4  11        1.59        0.92      5.63 o 
  -7   4  11        0.63       -1.67      5.15 o 
  -6   4  11      423.01      361.86     12.98 o 
  -5   4  11       51.52       37.46      3.37 o 
  -4   4  11      820.09      788.74     47.31 o 
  -3   4  11     4072.69     4058.90     61.92 o 
  -2   4  11      445.69      357.64      5.87 o 
  -1   4  11     1623.93     1438.55     18.86 o 
   0   4  11      191.99      162.03      3.87 o 
   1   4  11     3012.45     3161.76     39.99 o 
   2   4  11      639.20      640.86     10.23 o 
   3   4  11       91.91       80.25      3.89 o 
   4   4  11      649.30      663.68      9.97 o 
   5   4  11      106.09       96.31      3.90 o 
   6   4  11      320.92      364.42      7.01 o 
   7   4  11     1103.56     1148.87     20.65 o 
   8   4  11       40.31       36.38      4.11 o 
   9   4  11      670.58      705.03     14.63 o 
  10   4  11      517.41      495.23     11.97 o 
  11   4  11       62.05       66.94      5.49 o 
  -9   5  11        3.18       -1.67      6.34 o 
  -8   5  11       55.32       42.25      7.00 o 
  -7   5  11      164.55      181.30     10.39 o 
  -6   5  11      748.03      706.81     20.02 o 
  -5   5  11      897.70      992.58     25.35 o 
  -4   5  11      869.73      859.24     15.18 o 
  -3   5  11      149.97      121.63      4.57 o 
  -2   5  11     1431.23     1408.00     18.60 o 
  -1   5  11      129.91      130.16      3.49 o 
   0   5  11      104.48      125.42      3.51 o 
   1   5  11       51.61       61.96      4.37 o 
   2   5  11      316.85      286.43      7.27 o 
   3   5  11        1.05        5.70      2.49 o 
   4   5  11      475.96      453.22      7.48 o 
   5   5  11      949.98      916.42     13.15 o 
   6   5  11       33.02       16.07      3.38 o 
   7   5  11       14.43       15.22      3.63 o 
   8   5  11       77.24       71.77      5.05 o 
   9   5  11       89.09       96.74      9.11 o 
  10   5  11       10.61        5.21      3.92 o 
  11   5  11        0.62        4.54      4.09 o 
  -9   6  11        6.97        2.07      6.42 o 
  -8   6  11       61.85       47.13      7.22 o 
  -7   6  11       24.50       31.60      6.56 o 
  -6   6  11       37.31       33.75      6.12 o 
  -5   6  11      169.73      176.07      9.55 o 
  -4   6  11      414.77      376.77     12.85 o 
  -3   6  11      469.87      429.08      7.05 o 
  -2   6  11      543.94      505.98      7.80 o 
  -1   6  11      312.62      335.59      5.78 o 
   0   6  11      346.32      341.94      5.81 o 
   1   6  11     3593.70     3709.19     46.68 o 
   2   6  11      619.68      558.48      8.44 o 
   3   6  11      781.80      888.03     12.43 o 
   4   6  11      133.38      133.20      3.94 o 
   5   6  11       38.92       37.76      2.44 o 
   6   6  11      760.76      781.49     21.52 o 
   7   6  11       32.88       24.60      3.86 o 
   8   6  11       42.08       44.70      4.39 o 
   9   6  11      199.38      183.05      8.80 o 
  10   6  11      135.19      137.25      6.81 o 
  11   6  11       62.79       56.17      7.92 o 
  -9   7  11        0.92       -5.98      6.34 o 
  -8   7  11        6.61        6.16      6.03 o 
  -7   7  11       36.74       32.96      6.69 o 
  -6   7  11        0.72       -3.17      5.28 o 
  -5   7  11       45.47       46.47      6.29 o 
  -4   7  11      231.31      210.57     10.39 o 
  -3   7  11       13.96       21.43      3.59 o 
  -2   7  11      239.35      226.04      4.79 o 
  -1   7  11      444.59      442.96      7.14 o 
   0   7  11       72.95       95.00      3.32 o 
   1   7  11       59.71       67.14      3.06 o 
   2   7  11      824.89      850.76     11.94 o 
   3   7  11      364.89      369.67      7.09 o 
   4   7  11      101.90      127.57      3.82 o 
   5   7  11      621.32      566.47     11.54 o 
   6   7  11        4.24        3.02      3.25 o 
   7   7  11     1888.13     1912.65     32.96 o 
   8   7  11       64.72       55.69      7.92 o 
   9   7  11      161.17      148.41      6.78 o 
  10   7  11        0.66       -3.68      3.68 o 
  11   7  11        1.91        1.34      4.06 o 
  -8   8  11        2.46       -2.24      5.98 o 
  -7   8  11        1.15       -5.41      5.41 o 
  -6   8  11        2.80       -5.19      5.19 o 
  -5   8  11        2.61        5.81      5.19 o 
  -4   8  11      122.84      110.50      8.27 o 
  -3   8  11      265.01      265.32      7.16 o 
  -2   8  11      564.18      567.15     15.69 o 
  -1   8  11      238.65      275.77      6.93 o 
   0   8  11     2170.92     2202.49     29.81 o 
   1   8  11       68.31       54.32      3.25 o 
   2   8  11       58.36       74.71      3.25 o 
   3   8  11     1442.89     1326.54     17.80 o 
   4   8  11      133.24      119.28      5.29 o 
   5   8  11       28.31       16.86      3.27 o 
   6   8  11       41.06       40.65      4.00 o 
   7   8  11       35.89       33.53      4.01 o 
   8   8  11      129.76      117.07      6.36 o 
   9   8  11        4.06        2.69      4.36 o 
  10   8  11       58.14       64.19      5.22 o 
  11   8  11       56.87       64.50      5.54 o 
  -8   9  11       25.64       21.78      7.08 o 
  -7   9  11       46.17       44.40      7.26 o 
  -6   9  11       27.06       24.03      6.12 o 
  -5   9  11       42.38       38.06      6.20 o 
  -4   9  11       25.91       36.22      5.90 o 
  -3   9  11      181.84      201.34      6.59 o 
  -2   9  11     1218.77     1186.30     20.60 o 
  -1   9  11      128.49      124.59      5.35 o 
   0   9  11        7.41        5.70      3.70 o 
   1   9  11        6.62        4.51      1.88 o 
   2   9  11      893.47      798.19     11.44 o 
   3   9  11       38.50       28.77      2.27 o 
   4   9  11      836.27      787.25     14.55 o 
   5   9  11      466.24      458.33     12.52 o 
   6   9  11      334.55      329.48      8.80 o 
   7   9  11      329.85      339.87     11.46 o 
   8   9  11      851.20      842.13     16.63 o 
   9   9  11       37.59       29.26      4.40 o 
  10   9  11      122.23      126.90      6.80 o 
  11   9  11        5.10       -0.84      4.22 o 
  -7  10  11       78.38       62.22      7.66 o 
  -6  10  11       95.12       97.56      8.80 o 
  -5  10  11        2.57        7.96      5.24 o 
  -4  10  11       77.04       82.03      7.88 o 
  -3  10  11        0.90        0.32      6.86 o 
  -2  10  11      196.27      190.11      6.39 o 
  -1  10  11        5.83        4.67      3.13 o 
   0  10  11        7.64       10.48      4.27 o 
   1  10  11       42.18       38.11      3.31 o 
   2  10  11      944.39      909.52     12.90 o 
   3  10  11      137.55      140.19      5.41 o 
   4  10  11        2.86        4.75      2.92 o 
   5  10  11      538.78      494.10     10.91 o 
   6  10  11     1140.72     1051.63     19.17 o 
   7  10  11      659.67      634.83     13.42 o 
   8  10  11      282.18      259.44      8.26 o 
   9  10  11        1.13       -2.56      4.64 o 
  10  10  11       95.85       85.83      8.10 o 
  11  10  11        0.31       -4.17      4.17 o 
  -7  11  11       12.53       10.21      6.34 o 
  -6  11  11       26.86       20.11      6.34 o 
  -5  11  11        3.53       10.96      5.63 o 
  -4  11  11       33.57       35.42      6.07 o 
  -3  11  11        8.24       15.79      3.68 o 
  -2  11  11      197.85      186.87     12.23 o 
  -1  11  11      977.84      947.28     42.95 o 
   0  11  11      111.82      113.56      5.43 o 
   1  11  11        5.73        4.01      2.93 o 
   2  11  11       76.57       64.63      4.15 o 
   3  11  11      894.15      902.68     24.25 o 
   4  11  11       33.47       23.50      3.42 o 
   5  11  11       35.99       34.77      3.81 o 
   6  11  11       26.10       14.49      4.71 o 
   7  11  11      150.77      158.84      6.80 o 
   8  11  11        1.04       -4.05      4.99 o 
   9  11  11      107.76       88.88      6.36 o 
  10  11  11        1.26       -0.29     10.58 o 
  11  11  11      568.92      555.30     13.49 o 
  -6  12  11       15.96       11.31      6.12 o 
  -5  12  11        0.47        5.06      5.59 o 
  -4  12  11      126.39      140.29      9.55 o 
  -3  12  11        4.69        0.69      3.57 o 
  -2  12  11      155.15      163.89      7.77 o 
  -1  12  11      526.02      496.39     11.53 o 
   0  12  11     1580.01     1501.88     25.67 o 
   1  12  11       37.82       39.76      3.74 o 
   2  12  11        1.27       -2.24      4.66 o 
   3  12  11      358.51      300.73     11.84 o 
   4  12  11       22.35       10.17      3.18 o 
   5  12  11        0.33        0.44      3.20 o 
   6  12  11      523.19      472.89     10.99 o 
   7  12  11       30.94       27.23      4.15 o 
   8  12  11      417.20      407.58     12.52 o 
   9  12  11      402.60      355.70     10.03 o 
  10  12  11      103.42      115.54      7.07 o 
  11  12  11        0.81        0.44      4.31 o 
  -6  13  11      190.08      189.53     11.35 o 
  -5  13  11      445.61      483.84     17.12 o 
  -4  13  11       44.74       37.58      6.60 o 
  -3  13  11       28.23       32.70      4.31 o 
  -2  13  11       75.98       93.86      5.74 o 
  -1  13  11        5.83        5.38      3.66 o 
   0  13  11        7.57       12.84      3.58 o 
   1  13  11        0.55        4.44      5.87 o 
   2  13  11       82.04       66.58      6.95 o 
   3  13  11      230.99      261.96     11.44 o 
   4  13  11      430.54      416.33     14.83 o 
   5  13  11       23.13       26.76      3.87 o 
   6  13  11      146.42      144.69      6.67 o 
   7  13  11      640.71      598.49     13.22 o 
   8  13  11       23.68       28.49      6.03 o 
   9  13  11      257.18      242.59      8.54 o 
  10  13  11      209.48      183.97      8.12 o 
  11  13  11       25.90        8.27      7.85 o 
  -5  14  11        0.54        7.39      6.38 o 
  -4  14  11        6.04       11.00      5.90 o 
  -3  14  11       68.63       66.20      5.12 o 
  -2  14  11       56.22       73.59      6.53 o 
  -1  14  11      247.26      270.55      8.19 o 
   0  14  11      630.86      654.86     14.63 o 
   1  14  11      470.42      468.66     15.97 o 
   2  14  11      373.39      416.64     15.01 o 
   3  14  11       80.63       96.64      8.36 o 
   4  14  11      812.29      795.18     23.06 o 
   5  14  11       53.66       54.52      6.86 o 
   6  14  11      569.32      582.38     16.06 o 
   7  14  11       81.45       74.99      5.49 o 
   8  14  11        0.83        1.80      4.01 o 
   9  14  11        0.97        0.54      4.22 o 
  10  14  11       27.40       23.91      4.80 o 
  -4  15  11      667.26      736.34     22.44 o 
  -3  15  11      274.07      299.47      9.23 o 
  -2  15  11      667.89      705.15     14.99 o 
  -1  15  11      442.29      437.11     10.80 o 
   0  15  11      221.49      232.48     11.53 o 
   1  15  11       24.37       24.60      6.47 o 
   2  15  11      203.63      191.64     10.83 o 
   3  15  11      215.84      188.43     10.61 o 
   4  15  11       17.19        6.91      5.68 o 
   5  15  11       18.81       18.17      5.90 o 
   6  15  11       80.00       76.48      7.74 o 
   7  15  11      204.62      220.42     17.14 o 
   8  15  11        9.01        5.09      4.14 o 
   9  15  11      152.53      159.51      7.64 o 
  10  15  11      231.73      237.47     12.41 o 
  -3  16  11       74.66       67.37      5.68 o 
  -2  16  11      121.08      153.28      7.31 o 
  -1  16  11       55.94       63.94      7.79 o 
   0  16  11       61.65       57.34      7.61 o 
   1  16  11       22.91       31.11      6.82 o 
   2  16  11      326.24      343.81     14.21 o 
   3  16  11      244.51      239.30     11.97 o 
   4  16  11      256.58      271.25     12.54 o 
   5  16  11      164.18      148.74     10.08 o 
   6  16  11      246.00      257.56     12.54 o 
   7  16  11      484.14      447.45     16.81 o 
   8  16  11      256.85      213.82     12.15 o 
   9  16  11       82.66       83.70      6.84 o 
  -2  17  11       28.02       40.62      7.66 o 
  -1  17  11      137.16      171.05     11.40 o 
   0  17  11      494.20      502.54     18.13 o 
   1  17  11      156.51      167.92     11.18 o 
   2  17  11      174.59      183.33     11.35 o 
   3  17  11      128.69      141.26     10.34 o 
   4  17  11      259.26      278.99     13.20 o 
   5  17  11       46.84       42.51      7.35 o 
   6  17  11      135.09      131.84     10.08 o 
   7  17  11        0.19       -4.49      5.98 o 
   8  17  11        1.55        1.10      6.34 o 
   0  18  11      162.84      194.50     12.23 o 
   1  18  11       32.20       41.89      7.83 o 
   2  18  11      136.02      142.01     10.65 o 
   3  18  11      330.92      348.08     15.09 o 
   4  18  11       49.06       65.74      8.27 o 
   5  18  11      327.86      267.20     13.25 o 
   6  18  11       61.71       54.87      8.32 o 
   7  18  11      345.89      346.72     15.49 o 
   2  19  11       44.34       42.29      8.05 o 
   3  19  11      112.59      118.11     10.47 o 
   4  19  11       84.42       92.19      9.90 o 
   5  19  11      341.16      333.91     15.14 o 
   6  19  11        5.59        7.35      6.86 o 
  -1 -13  12      234.26      250.20      9.06 o 
   0 -13  12      219.57      238.31      8.93 o 
   1 -13  12       71.29       61.29      5.73 o 
  -7 -12  12      135.23      128.32     10.52 o 
  -6 -12  12      438.23      448.33     16.24 o 
  -5 -12  12      233.59      251.97     12.15 o 
  -4 -12  12      708.61      661.27     19.93 o 
  -2 -12  12      381.70      375.41     14.92 o 
  -1 -12  12      147.44      147.00      9.84 o 
   0 -12  12      445.20      487.42     13.00 o 
   1 -12  12        8.43        8.45      4.35 o 
   2 -12  12       73.80       85.62      6.39 o 
   3 -12  12        7.72        7.16      5.39 o 
  -8 -11  12      148.69      147.10     11.42 o 
  -7 -11  12      694.75      699.20     16.17 o 
  -6 -11  12      184.21      173.28     11.29 o 
  -5 -11  12       14.88       13.29      5.90 o 
  -4 -11  12        0.17        1.80      5.06 o 
  -3 -11  12      111.11      127.88      9.02 o 
  -2 -11  12      117.03      129.24     10.25 o 
  -1 -11  12      158.89      160.41      7.25 o 
   0 -11  12      422.28      441.01     11.23 o 
   1 -11  12      400.73      401.12     10.86 o 
   2 -11  12      624.79      649.75     15.97 o 
   3 -11  12      215.21      201.45      8.17 o 
   4 -11  12      312.28      339.07     10.56 o 
  -8 -10  12       26.74       32.34      5.37 o 
  -7 -10  12        2.58        1.60      4.31 o 
  -6 -10  12       19.70       14.74      4.56 o 
  -5 -10  12       14.48        6.35      4.38 o 
  -4 -10  12      526.55      490.04     15.97 o 
  -3 -10  12      467.46      467.53     11.06 o 
  -2 -10  12     1150.13     1195.89     21.34 o 
  -1 -10  12      490.08      521.52     13.62 o 
   0 -10  12      496.14      517.85     12.09 o 
   1 -10  12      316.58      327.24      9.55 o 
   2 -10  12      194.33      198.04      7.81 o 
   3 -10  12        5.77       10.95      4.34 o 
   4 -10  12       32.26       38.23      5.02 o 
   5 -10  12      225.90      252.89      9.36 o 
  -9  -9  12       45.47       46.40      7.33 o 
  -8  -9  12      211.01      201.72      8.70 o 
  -7  -9  12      319.51      311.02      9.96 o 
  -6  -9  12      791.59      775.00     19.98 o 
  -5  -9  12      558.69      577.76     13.25 o 
  -4  -9  12      993.33     1030.90     15.85 o 
  -3  -9  12     1057.47     1094.50     19.76 o 
  -2  -9  12      598.72      631.36     13.42 o 
  -1  -9  12        0.65        3.06      2.74 o 
   0  -9  12       40.79       38.87      3.32 o 
   1  -9  12       89.88       91.50      5.74 o 
   2  -9  12      417.51      441.74     11.07 o 
   3  -9  12      779.48      728.06     15.48 o 
   4  -9  12      533.67      530.26     12.82 o 
   5  -9  12      259.42      229.52      8.54 o 
   6  -9  12      194.31      213.99      8.70 o 
  -9  -8  12      175.29      176.54     10.03 o 
  -8  -8  12      485.24      456.30     12.19 o 
  -7  -8  12      158.64      153.20      7.35 o 
  -6  -8  12       28.67       27.09      4.45 o 
  -5  -8  12      227.39      210.90     12.78 o 
  -4  -8  12       32.91       24.83      3.33 o 
  -3  -8  12      177.02      169.52      5.64 o 
  -2  -8  12      212.61      212.48      7.14 o 
  -1  -8  12        5.48        6.69      2.71 o 
   0  -8  12      567.24      532.94      9.89 o 
   1  -8  12     2606.61     2663.76     35.26 o 
   2  -8  12     1059.43     1109.43     33.49 o 
   3  -8  12      576.43      574.29     17.21 o 
   4  -8  12       53.82       47.34      4.88 o 
   5  -8  12      458.54      433.29     15.42 o 
   6  -8  12       73.65       77.63      6.09 o 
   7  -8  12       44.57       63.63      5.89 o 
  -9  -7  12       30.94       27.96      5.10 o 
  -8  -7  12      151.92      130.81      7.27 o 
  -7  -7  12       59.77       54.77      8.43 o 
  -6  -7  12      295.33      275.56      8.71 o 
  -5  -7  12      658.05      654.34     11.18 o 
  -4  -7  12      268.94      294.71      8.61 o 
  -3  -7  12     1062.78     1010.09     15.20 o 
  -2  -7  12     1256.84     1194.56     17.35 o 
  -1  -7  12      112.49      118.77      4.67 o 
   0  -7  12      261.93      218.55      5.76 o 
   1  -7  12       41.22       32.35      3.13 o 
   2  -7  12     1549.05     1426.61     20.12 o 
   3  -7  12       18.59       19.12      3.91 o 
   4  -7  12       41.24       42.19      5.50 o 
   5  -7  12       60.64       74.87      5.45 o 
   6  -7  12      382.07      366.07     10.44 o 
   7  -7  12       88.20       81.57      5.99 o 
 -10  -6  12       18.44       24.10      6.07 o 
  -9  -6  12        8.33        7.17      4.43 o 
  -8  -6  12      825.86      810.38     17.10 o 
  -7  -6  12       62.54       50.26      4.87 o 
  -6  -6  12      246.34      257.02      6.52 o 
  -5  -6  12       13.70       10.91      3.01 o 
  -4  -6  12        2.68       -2.28      2.70 o 
  -3  -6  12       86.72       71.59      4.17 o 
  -2  -6  12       33.41       39.90      3.16 o 
  -1  -6  12        4.00        1.96      2.43 o 
   0  -6  12       23.24       14.98      2.67 o 
   1  -6  12      238.18      245.11      5.92 o 
   2  -6  12     1036.06      983.03     16.01 o 
   3  -6  12      214.48      171.21      5.66 o 
   4  -6  12      123.36      136.95      6.46 o 
   5  -6  12       55.65       46.14      5.74 o 
   6  -6  12       19.88       31.72     10.58 o 
   7  -6  12       30.92       34.14      4.99 o 
   8  -6  12        1.78       -2.09      4.33 o 
 -10  -5  12       29.37       29.10      7.39 o 
  -9  -5  12       55.07       36.39      5.09 o 
  -8  -5  12       36.15       25.91      4.49 o 
  -7  -5  12        7.12       12.60      4.03 o 
  -6  -5  12      531.70      499.16      9.30 o 
  -5  -5  12      110.74      101.79      4.70 o 
  -4  -5  12      128.95      120.41      4.80 o 
  -3  -5  12      196.14      218.85      5.66 o 
  -2  -5  12       25.09       22.20      2.77 o 
  -1  -5  12      192.04      174.58      4.68 o 
   0  -5  12      566.35      579.27      9.50 o 
   1  -5  12      101.51       79.35      4.27 o 
   2  -5  12       25.18       32.41      2.95 o 
   3  -5  12      782.30      722.77     11.71 o 
   4  -5  12       76.00       76.22      4.17 o 
   5  -5  12      798.94      759.08     15.54 o 
   6  -5  12      578.93      541.93     12.52 o 
   7  -5  12     1394.14     1372.57     25.36 o 
   8  -5  12      574.66      579.99     13.98 o 
 -10  -4  12      118.65      129.97     13.14 o 
  -9  -4  12      273.17      273.33      9.21 o 
  -8  -4  12      336.47      305.93      9.29 o 
  -7  -4  12     1724.49     1724.13     35.53 o 
  -6  -4  12      216.99      229.63      6.16 o 
  -5  -4  12      114.25       90.92      4.91 o 
  -4  -4  12      454.85      399.33      7.71 o 
  -3  -4  12     1519.38     1513.70     20.89 o 
  -2  -4  12     1170.23     1154.90     16.36 o 
  -1  -4  12      535.37      524.99      7.48 o 
   0  -4  12     1617.64     1623.94     21.87 o 
   1  -4  12     5457.51     5351.05    118.36 o 
   2  -4  12      361.93      350.99      6.94 o 
   3  -4  12     2045.50     2000.84     37.85 o 
   4  -4  12     4063.56     3999.23     51.35 o 
   5  -4  12      528.66      471.11      8.70 o 
   6  -4  12      280.61      272.23      8.40 o 
   7  -4  12      150.63      137.61      6.81 o 
   8  -4  12      307.85      315.60      9.79 o 
   9  -4  12        3.19       -0.06      4.99 o 
 -10  -3  12      819.72      869.03     18.56 o 
  -9  -3  12       71.42       70.30      5.46 o 
  -8  -3  12       27.22       25.73      4.38 o 
  -7  -3  12       88.95      109.84      5.08 o 
  -6  -3  12      295.42      272.40      6.57 o 
  -5  -3  12      112.72       92.08      8.25 o 
  -4  -3  12     1911.80     1934.21     26.09 o 
  -3  -3  12     2263.64     2095.93     51.16 o 
  -2  -3  12     4508.86     4525.26     57.61 o 
  -1  -3  12     9473.42    10025.11    147.92 o 
   0  -3  12     3010.59     2970.53     33.32 o 
   1  -3  12     1301.08     1254.62     17.28 o 
   2  -3  12     1656.17     1568.27     21.27 o 
   3  -3  12      623.33      580.75     13.55 o 
   4  -3  12      193.75      188.77      6.48 o 
   5  -3  12      357.92      341.05     18.81 o 
   6  -3  12       84.35       81.69      5.44 o 
   7  -3  12      392.30      383.88     11.38 o 
   8  -3  12      212.78      222.24      8.27 o 
   9  -3  12      198.10      185.17      7.99 o 
 -10  -2  12        0.51       -4.20      4.20 o 
  -9  -2  12       14.37        6.07      5.15 o 
  -8  -2  12       81.44       88.56      5.77 o 
  -7  -2  12     1603.13     1609.98     27.16 o 
  -6  -2  12     1401.08     1381.52     23.59 o 
  -5  -2  12     5336.59     4991.92    243.59 o 
  -4  -2  12     2673.47     2675.08     42.13 o 
  -3  -2  12     2685.17     2603.18     40.89 o 
  -2  -2  12       12.61       12.97      2.23 o 
  -1  -2  12     3021.69     3135.66     34.99 o 
   0  -2  12      100.88      104.28      4.01 o 
   1  -2  12       82.00       82.91      4.68 o 
   2  -2  12      202.31      184.36      4.77 o 
   3  -2  12     1120.99     1108.92     15.73 o 
   4  -2  12     1726.22     1638.32     22.33 o 
   5  -2  12      459.54      440.15     17.56 o 
   6  -2  12      297.42      290.77      6.63 o 
   7  -2  12     1246.45     1182.58     21.00 o 
   8  -2  12      801.99      770.02     16.02 o 
   9  -2  12       84.51       96.50      9.15 o 
  10  -2  12       28.92       26.18      7.57 o 
 -10  -1  12      137.55      139.45     10.21 o 
  -9  -1  12      933.37      930.84     25.57 o 
  -8  -1  12      663.25      648.81     13.48 o 
  -7  -1  12      909.86      913.09     17.00 o 
  -6  -1  12      323.87      323.38      8.37 o 
  -5  -1  12     1740.91     1565.43     76.31 o 
  -4  -1  12       32.72       37.60      3.52 o 
  -3  -1  12       88.93      104.95      5.10 o 
  -2  -1  12     2441.00     2502.09     39.19 o 
  -1  -1  12     2372.90     2338.99     30.12 o 
   0  -1  12     3745.35     3743.72     47.63 o 
   1  -1  12      475.16      385.44      6.70 o 
   2  -1  12     2432.12     2329.57     30.30 o 
   3  -1  12     4679.77     4683.04     59.22 o 
   4  -1  12     1791.26     1674.60     22.65 o 
   5  -1  12      134.96      114.47      4.67 o 
   6  -1  12        2.37        6.66      2.65 o 
   7  -1  12       43.01       42.01      3.41 o 
   8  -1  12      285.39      301.98      7.24 o 
   9  -1  12      338.28      293.93      9.19 o 
  10  -1  12        1.10       -2.90      5.72 o 
  -9   0  12      316.96      340.74      9.60 o 
  -8   0  12       12.47        3.25      4.66 o 
  -7   0  12      191.75      187.75      6.81 o 
  -6   0  12     1133.05     1106.76     19.46 o 
  -5   0  12     1712.16     1652.67     27.13 o 
  -4   0  12     2279.19     2128.14     33.95 o 
  -3   0  12     2723.35     2685.78     41.94 o 
  -2   0  12     2328.14     2223.92     35.01 o 
  -1   0  12      731.70      688.10     12.41 o 
   0   0  12     8710.15     9155.03    113.57 o 
   1   0  12      830.96      774.77      9.57 o 
   2   0  12      559.60      448.95      9.23 o 
   3   0  12        9.85        3.56      2.08 o 
   4   0  12      141.72      163.96      5.85 o 
   5   0  12      444.36      525.72      8.97 o 
   6   0  12      184.66      214.20      5.70 o 
   7   0  12      552.44      506.58      9.18 o 
   8   0  12     1450.69     1505.01     24.32 o 
   9   0  12     1085.57     1114.09     29.00 o 
  10   0  12      337.91      326.48     14.48 o 
  -9   1  12      682.37      702.76     20.86 o 
  -8   1  12     1039.85     1099.97     20.02 o 
  -7   1  12      865.66      838.47     15.88 o 
  -6   1  12     1742.58     1736.66     28.63 o 
  -5   1  12      666.85      665.10     12.85 o 
  -4   1  12     2247.22     2278.96     36.13 o 
  -3   1  12     3759.60     3725.45     57.22 o 
  -2   1  12       57.24       59.18      3.71 o 
  -1   1  12        1.93        0.81      1.46 o 
   0   1  12       21.46       33.30      3.01 o 
   1   1  12      470.22      489.41      7.75 o 
   2   1  12     5696.95     5474.26     68.54 o 
   3   1  12      393.76      410.80      8.22 o 
   4   1  12     4099.32     4254.55     53.98 o 
   5   1  12     1333.62     1379.30     19.33 o 
   6   1  12     1258.98     1359.73     19.10 o 
   7   1  12      142.64      148.12      5.10 o 
   8   1  12      682.19      701.95     11.63 o 
   9   1  12      122.40      120.03      6.50 o 
  10   1  12       22.33       27.50      5.30 o 
  11   1  12       84.90       77.41      8.76 o 
 -10   2  12      299.25      322.34     13.99 o 
  -9   2  12     1186.29     1163.72     30.50 o 
  -8   2  12      412.84      423.07     14.92 o 
  -7   2  12      410.40      404.05     15.09 o 
  -6   2  12        1.73        0.63      2.99 o 
  -5   2  12      108.16      106.09      8.41 o 
  -4   2  12       56.17       62.44      4.08 o 
  -3   2  12       57.88       39.86      3.01 o 
  -2   2  12      535.35      483.62      9.49 o 
  -1   2  12       56.28       65.03      2.83 o 
   0   2  12     2151.21     1900.27     24.62 o 
   1   2  12     1158.28     1123.33     15.28 o 
   2   2  12     1020.68     1009.46     13.99 o 
   3   2  12      357.20      362.63      8.79 o 
   4   2  12     2186.10     2095.53     27.52 o 
   5   2  12       70.14       65.72      3.61 o 
   6   2  12      954.02      947.32     15.25 o 
   7   2  12      141.95      135.44      4.97 o 
   8   2  12        0.76        3.62      3.59 o 
   9   2  12      291.17      293.37      8.85 o 
  10   2  12        2.09        1.89      3.94 o 
  11   2  12      181.85      188.57      8.21 o 
 -10   3  12        5.60        6.20      6.56 o 
  -9   3  12       40.55       42.11      7.17 o 
  -8   3  12        0.70        1.98      5.28 o 
  -7   3  12       43.87       36.08      6.12 o 
  -6   3  12       25.05       24.51      3.43 o 
  -5   3  12      206.99      227.12      6.74 o 
  -4   3  12      557.79      532.04     29.46 o 
  -3   3  12       42.25       49.14      5.04 o 
  -2   3  12        5.50        1.79      3.30 o 
  -1   3  12      163.96      141.13      3.58 o 
   0   3  12     3015.31     2992.06     37.94 o 
   1   3  12      130.35      119.32      3.64 o 
   2   3  12       25.75       38.48      2.28 o 
   3   3  12     1184.60     1230.20     16.73 o 
   4   3  12      351.13      353.70      6.54 o 
   5   3  12      194.95      192.52      5.07 o 
   6   3  12      885.49      962.69     14.16 o 
   7   3  12       28.81       27.08      3.60 o 
   8   3  12      309.57      288.49      8.40 o 
   9   3  12      548.85      513.81     11.89 o 
  10   3  12      179.22      176.33      7.47 o 
  11   3  12      126.37      132.51      7.32 o 
  -9   4  12        6.98        8.23      6.34 o 
  -8   4  12      305.12      345.84     13.77 o 
  -7   4  12      110.43      107.28      8.49 o 
  -6   4  12        5.66       -0.70      4.93 o 
  -5   4  12      331.79      336.54     17.76 o 
  -4   4  12        4.71        2.98      2.59 o 
  -3   4  12      352.13      334.77     13.31 o 
  -2   4  12      448.18      474.66      7.35 o 
  -1   4  12      469.68      437.36      6.91 o 
   0   4  12      287.90      254.91      4.88 o 
   1   4  12      609.77      633.75      9.37 o 
   2   4  12       37.96       16.24      1.95 o 
   3   4  12      132.17      163.29      4.34 o 
   4   4  12       55.46       76.42      3.71 o 
   5   4  12       97.50      118.10      4.20 o 
   6   4  12      322.70      322.25      6.62 o 
   7   4  12      249.72      229.68      7.48 o 
   8   4  12      152.36      150.13      6.69 o 
   9   4  12       27.29       32.27      4.75 o 
  10   4  12        0.36        0.35      5.35 o 
  11   4  12        0.17       -3.93      3.93 o 
  -9   5  12      193.95      228.12     12.23 o 
  -8   5  12       20.35       14.87      6.20 o 
  -7   5  12        1.54       -0.75      5.28 o 
  -6   5  12      151.29      128.67      9.24 o 
  -5   5  12      135.42      110.94      8.18 o 
  -4   5  12       94.74       74.56      4.35 o 
  -3   5  12       88.69       86.23      4.38 o 
  -2   5  12        5.76        3.38      1.61 o 
  -1   5  12        2.13        5.48      1.75 o 
   0   5  12       58.69       86.14      3.22 o 
   1   5  12     1470.51     1677.37     21.97 o 
   2   5  12     1094.54     1036.88     14.24 o 
   3   5  12      151.85      175.94      4.35 o 
   4   5  12     1637.74     1612.70     21.51 o 
   5   5  12       48.42       51.26      4.16 o 
   6   5  12       12.05        6.83      3.17 o 
   7   5  12      662.07      695.52     14.04 o 
   8   5  12       39.90       29.02      4.14 o 
   9   5  12        4.10        0.79      3.64 o 
  10   5  12        2.30       -0.51      3.78 o 
  11   5  12       38.52       42.71      7.44 o 
  -9   6  12       29.80       25.08      7.22 o 
  -8   6  12        2.30        0.88      5.94 o 
  -7   6  12      165.70      161.15     10.08 o 
  -6   6  12        7.98        6.34      5.37 o 
  -5   6  12       13.36       12.50      5.28 o 
  -4   6  12      111.30      105.70      8.23 o 
  -3   6  12        6.21        1.19      2.30 o 
  -2   6  12      163.80      132.16      3.79 o 
  -1   6  12      145.67      152.71      3.90 o 
   0   6  12        3.31        2.83      1.65 o 
   1   6  12      388.27      419.30      6.91 o 
   2   6  12      110.54      108.83      3.57 o 
   3   6  12       56.26       56.35      3.32 o 
   4   6  12     1149.80     1070.45     14.88 o 
   5   6  12       55.76       57.55      2.83 o 
   6   6  12      150.24      154.71      6.47 o 
   7   6  12       13.86       15.03      3.67 o 
   8   6  12      126.35      115.61      6.38 o 
   9   6  12        4.25        4.75      3.73 o 
  10   6  12       62.79       61.16      7.99 o 
  11   6  12       21.24       17.43      4.57 o 
  -8   7  12       18.76       12.06      6.25 o 
  -7   7  12       12.37       11.31      5.94 o 
  -6   7  12       38.90       29.70      6.20 o 
  -5   7  12       47.95       48.36      6.16 o 
  -4   7  12      288.24      245.42     10.74 o 
  -3   7  12       17.08       15.31      4.84 o 
  -2   7  12       11.32        7.50      1.93 o 
  -1   7  12      239.24      197.18      4.86 o 
   0   7  12     1026.79      981.09     13.56 o 
   1   7  12      356.19      348.77      6.09 o 
   2   7  12      390.55      412.71      6.88 o 
   3   7  12      133.51      132.41      4.01 o 
   4   7  12     1478.79     1444.62     19.42 o 
   5   7  12      169.02      143.64      5.90 o 
   6   7  12       10.15        8.13      3.42 o 
   7   7  12       22.87       20.69      5.21 o 
   8   7  12        0.73        0.66      3.44 o 
   9   7  12       24.94       15.83      3.97 o 
  10   7  12        4.32        2.11      3.87 o 
  11   7  12       82.04       73.62      5.65 o 
  -8   8  12       16.65       10.34      6.60 o 
  -7   8  12       11.31        8.18      6.03 o 
  -6   8  12        0.15       -4.80      5.46 o 
  -5   8  12       69.86       57.03      6.60 o 
  -4   8  12       60.18       73.93      6.73 o 
  -3   8  12      758.67      757.95     20.59 o 
  -2   8  12       63.13       63.99      4.25 o 
  -1   8  12       19.13       34.17      5.45 o 
   0   8  12     2793.64     2673.08     34.23 o 
   1   8  12      168.88      170.45      5.23 o 
   2   8  12      263.38      244.62      5.02 o 
   3   8  12       80.98       84.06      3.61 o 
   4   8  12       16.44       14.18      3.06 o 
   5   8  12        0.41       -0.88      2.99 o 
   6   8  12      112.40      110.07      5.86 o 
   7   8  12      176.09      174.41     17.32 o 
   8   8  12       16.90       13.51      3.87 o 
   9   8  12      306.39      277.92      8.59 o 
  10   8  12        1.06        2.35      4.01 o 
  11   8  12      275.87      292.56     13.88 o 
  -8   9  12        6.74       13.25      6.69 o 
  -7   9  12      118.30      115.34      9.73 o 
  -6   9  12      100.35       85.02      8.01 o 
  -5   9  12        8.31        7.17      5.46 o 
  -4   9  12      776.45      798.21     22.18 o 
  -3   9  12      341.53      328.94     12.23 o 
  -2   9  12     1323.43     1325.93     22.78 o 
  -1   9  12        1.88        3.30      2.91 o 
   0   9  12        0.06        5.10      1.96 o 
   1   9  12      287.48      265.84      5.39 o 
   2   9  12      369.81      313.52      5.92 o 
   3   9  12       33.25       49.17      2.61 o 
   4   9  12       24.60        4.41      2.98 o 
   5   9  12       11.62        7.12      5.13 o 
   6   9  12      184.85      177.73      6.70 o 
   7   9  12       11.64        9.49      5.15 o 
   8   9  12      408.99      407.49     10.48 o 
   9   9  12      192.56      172.98      7.30 o 
  10   9  12        1.08       -1.19      3.85 o 
  11   9  12        4.84       11.87      4.43 o 
  -7  10  12       18.14       13.77      6.69 o 
  -6  10  12        4.25        8.36      5.81 o 
  -5  10  12        0.68       -2.29      5.15 o 
  -4  10  12      459.97      431.65     14.74 o 
  -3  10  12      558.78      575.55     17.29 o 
  -2  10  12      236.61      230.94      7.12 o 
  -1  10  12      163.42      183.53      6.39 o 
   0  10  12       40.19       37.53      3.51 o 
   1  10  12      380.06      359.82      8.20 o 
   2  10  12        4.04       12.27      2.22 o 
   3  10  12      288.84      309.13     11.16 o 
   4  10  12      294.06      259.69      7.27 o 
   5  10  12      118.13       94.47      5.47 o 
   6  10  12      519.63      448.94     10.52 o 
   7  10  12      152.69      135.77      6.53 o 
   8  10  12        1.41        1.44      3.76 o 
   9  10  12      217.69      197.02      7.75 o 
  10  10  12       62.06       67.17      5.43 o 
  11  10  12      278.71      290.51      9.75 o 
  -7  11  12       10.84        7.44      6.47 o 
  -6  11  12      262.59      264.56     12.50 o 
  -5  11  12      533.23      594.20     18.83 o 
  -4  11  12       40.66       42.77      6.25 o 
  -3  11  12       93.88       72.34      7.52 o 
  -2  11  12       50.50       52.84      4.22 o 
  -1  11  12     1127.94     1083.50     46.34 o 
   0  11  12      108.55      101.66     11.02 o 
   1  11  12      356.68      319.72     11.35 o 
   2  11  12      116.38      107.75      5.03 o 
   3  11  12      233.11      218.99      6.68 o 
   4  11  12       29.06       16.15      3.27 o 
   5  11  12      354.36      317.80      8.41 o 
   6  11  12      545.79      497.29     11.33 o 
   7  11  12      678.40      621.77     32.34 o 
   8  11  12      455.09      448.00     11.09 o 
   9  11  12      287.56      291.19      9.14 o 
  10  11  12        1.34       -3.77      6.03 o 
  11  11  12        1.61        5.29      4.32 o 
  -6  12  12      163.92      173.73     10.87 o 
  -5  12  12       15.60       13.60      5.94 o 
  -4  12  12        2.11       -2.82      5.15 o 
  -3  12  12       96.58       75.47      7.13 o 
  -2  12  12      186.06      176.79      6.64 o 
  -1  12  12        0.90        7.16      4.82 o 
   0  12  12       84.44       70.59      5.29 o 
   1  12  12      283.74      264.53      9.90 o 
   2  12  12      366.70      339.15     12.72 o 
   3  12  12      547.26      510.46     16.28 o 
   4  12  12     2593.81     2406.24     39.17 o 
   5  12  12     1050.92      923.26     17.22 o 
   6  12  12      659.63      615.44     20.55 o 
   7  12  12      249.48      241.36     15.84 o 
   8  12  12      145.12      137.59      6.78 o 
   9  12  12      117.02      123.81      6.92 o 
  10  12  12       76.31       62.11      5.74 o 
  11  12  12        0.20        4.61      4.48 o 
  -5  13  12       40.35       54.26      7.44 o 
  -4  13  12       42.11       49.73      6.95 o 
  -3  13  12       81.32       82.47      8.23 o 
  -2  13  12      223.02      243.98      7.75 o 
  -1  13  12      563.86      559.71     12.13 o 
   0  13  12     1030.66      986.74     22.05 o 
   1  13  12     1574.87     1488.96     37.36 o 
   2  13  12      430.06      392.79     13.91 o 
   3  13  12     2523.88     2327.13     55.84 o 
   4  13  12      156.38      135.40      8.98 o 
   5  13  12      390.61      361.47      9.18 o 
   6  13  12      169.39      148.37      8.87 o 
   7  13  12        0.29       -3.78      3.78 o 
   8  13  12       43.73       42.70      4.74 o 
   9  13  12      314.18      307.13      9.58 o 
  10  13  12      305.98      298.33      9.85 o 
  11  13  12      182.41      182.31     12.01 o 
  -5  14  12      267.99      259.46     12.94 o 
  -4  14  12      664.31      691.02     21.17 o 
  -3  14  12      250.30      236.53     11.40 o 
  -2  14  12      402.22      394.11     10.22 o 
  -1  14  12      783.45      798.89     15.90 o 
   0  14  12      506.26      519.23     11.74 o 
   1  14  12      291.27      283.66     12.41 o 
   2  14  12       79.36       58.48      6.91 o 
   3  14  12       33.23       29.35      6.07 o 
   4  14  12      456.82      434.42     15.36 o 
   5  14  12      108.37      109.40      9.07 o 
   6  14  12      367.44      348.27      9.41 o 
   7  14  12      542.34      550.85     27.04 o 
   8  14  12      415.04      419.08     24.38 o 
   9  14  12      371.29      368.63     10.61 o 
  10  14  12       51.25       50.13      5.52 o 
  -4  15  12       33.03       38.64      7.44 o 
  -3  15  12      209.36      242.07     12.01 o 
  -2  15  12      320.18      353.15      9.92 o 
  -1  15  12       13.70       10.64      4.99 o 
   0  15  12      136.38      166.34     10.34 o 
   1  15  12       15.12       19.93      6.29 o 
   2  15  12      146.26      162.64     10.34 o 
   3  15  12      192.99      183.55     10.65 o 
   4  15  12      588.70      559.44     18.35 o 
   5  15  12      474.69      445.03     15.97 o 
   6  15  12      879.28      823.74     24.38 o 
   7  15  12      259.26      245.52      8.91 o 
   8  15  12      108.15      111.82      7.02 o 
   9  15  12        0.41       -3.06      4.21 o 
  10  15  12        0.25        1.95      4.75 o 
  -3  16  12      358.72      408.19     15.62 o 
  -2  16  12      116.27      149.87      7.23 o 
  -1  16  12      141.37      155.07     10.52 o 
   0  16  12      168.83      200.97     11.53 o 
   1  16  12      354.24      351.29     14.61 o 
   2  16  12      338.88      354.68     14.43 o 
   3  16  12      393.67      394.99     15.36 o 
   4  16  12       78.93       94.13      9.20 o 
   5  16  12        0.41       10.83      6.07 o 
   6  16  12       11.27        8.23      5.98 o 
   7  16  12       16.55       16.59      6.56 o 
   8  16  12       11.02       11.71      6.47 o 
   9  16  12       27.25       20.64      4.87 o 
  -2  17  12        8.35       10.39      6.86 o 
  -1  17  12      347.99      386.94     15.75 o 
   0  17  12       15.56       23.50      7.39 o 
   1  17  12        2.94        3.56      6.47 o 
   2  17  12      114.75      128.45     10.47 o 
   3  17  12       14.12       13.64      6.38 o 
   4  17  12        6.44       13.73      6.42 o 
   5  17  12      198.60      170.17     10.74 o 
   6  17  12       45.68       56.72      7.74 o 
   7  17  12      117.33      101.56      9.95 o 
   8  17  12      222.63      213.95     12.32 o 
   0  18  12      190.77      214.66     12.89 o 
   1  18  12      103.91      101.39      9.64 o 
   2  18  12       22.23       21.52      7.22 o 
   3  18  12       18.15       18.35      6.82 o 
   4  18  12      220.37      231.25     12.72 o 
   5  18  12       77.87       67.86      8.49 o 
   6  18  12       48.73       42.47      7.92 o 
   7  18  12        9.26       -0.04      6.38 o 
   2  19  12       40.18       57.87      8.80 o 
   3  19  12      189.08      187.59     12.10 o 
   4  19  12       20.64       10.87      7.17 o 
   5  19  12      349.97      379.41     16.24 o 
  -1 -13  13      167.83      226.10     12.94 o 
   0 -13  13       15.08       28.22      5.11 o 
  -6 -12  13      162.89      209.69     12.23 o 
  -5 -12  13        4.14        8.58      6.07 o 
  -4 -12  13       67.54       91.80      9.07 o 
  -1 -12  13      573.22      603.36     19.80 o 
   0 -12  13      282.71      296.24      9.67 o 
   1 -12  13      281.15      296.79     13.42 o 
   2 -12  13      424.70      419.89     11.71 o 
  -7 -11  13       46.14       46.27      5.73 o 
  -6 -11  13      509.13      563.74     14.12 o 
  -5 -11  13      421.67      435.61     15.80 o 
  -4 -11  13      681.77      698.19     20.55 o 
  -3 -11  13      247.24      240.40     11.40 o 
  -2 -11  13      362.95      423.29     15.93 o 
  -1 -11  13      264.59      258.18     12.72 o 
   0 -11  13      315.23      302.03      9.37 o 
   1 -11  13      553.75      600.39     13.97 o 
   2 -11  13       38.89       39.48      8.18 o 
   3 -11  13       33.40       37.52      5.18 o 
  -8 -10  13      390.83      405.23     12.07 o 
  -7 -10  13      294.06      305.62     12.30 o 
  -6 -10  13      449.12      469.05     12.44 o 
  -5 -10  13      212.62      203.58     10.69 o 
  -4 -10  13      383.64      378.27     14.08 o 
  -3 -10  13      774.05      759.05     15.31 o 
  -2 -10  13       19.20       25.94      4.15 o 
  -1 -10  13      108.57      112.61      9.64 o 
   0 -10  13      137.27      147.34      6.95 o 
   1 -10  13      195.47      225.98     12.26 o 
   2 -10  13      640.87      662.88     19.32 o 
   3 -10  13      325.07      327.75      9.99 o 
   4 -10  13      116.81      140.42      7.43 o 
  -8  -9  13       50.52       44.68      5.54 o 
  -7  -9  13        1.51       -3.64      6.97 o 
  -6  -9  13        0.85       -0.39      4.17 o 
  -5  -9  13        3.86        1.71      3.98 o 
  -4  -9  13       72.25       89.39      5.00 o 
  -3  -9  13      496.99      490.98     11.24 o 
  -2  -9  13       57.51       52.27      4.54 o 
  -1  -9  13      210.28      197.67      5.81 o 
   0  -9  13      673.30      681.37     11.37 o 
   1  -9  13      508.15      505.71     11.96 o 
   2  -9  13      439.31      426.01     11.04 o 
   3  -9  13      181.59      186.71      7.63 o 
   4  -9  13       49.54       48.04      5.21 o 
   5  -9  13       20.89       27.38      4.98 o 
  -9  -8  13       10.10        8.11      6.42 o 
  -8  -8  13      401.57      423.94     11.88 o 
  -7  -8  13      120.54      121.66      7.17 o 
  -6  -8  13      393.32      370.31     14.65 o 
  -5  -8  13      277.48      245.83      8.43 o 
  -4  -8  13      380.26      365.93     10.77 o 
  -3  -8  13     1142.37     1143.07     17.10 o 
  -2  -8  13        8.08        9.49      3.64 o 
  -1  -8  13      212.77      217.55      5.88 o 
   0  -8  13       71.63       67.12      3.88 o 
   1  -8  13       54.10       58.96      3.65 o 
   2  -8  13      425.49      419.32     10.64 o 
   3  -8  13      469.81      472.19     19.60 o 
   4  -8  13        5.77       11.06      4.14 o 
   5  -8  13        1.50       -0.72      3.98 o 
   6  -8  13       26.48       27.93      4.98 o 
  -9  -7  13      160.57      154.20      8.11 o 
  -8  -7  13      322.89      323.13     10.16 o 
  -7  -7  13       23.47       15.45      4.43 o 
  -6  -7  13       35.85       28.90      4.42 o 
  -5  -7  13        9.33       11.10      3.11 o 
  -4  -7  13       61.66       58.24      5.85 o 
  -3  -7  13      106.93      116.95      6.73 o 
  -2  -7  13      142.00      116.05      5.97 o 
  -1  -7  13      623.42      630.14     10.49 o 
   0  -7  13     1157.73     1146.65     16.69 o 
   1  -7  13     1114.17     1088.21     16.06 o 
   2  -7  13      280.86      267.92      6.43 o 
   3  -7  13      123.80      137.36      6.45 o 
   4  -7  13      177.81      186.44      7.42 o 
   5  -7  13      155.54      145.11      7.10 o 
   6  -7  13      244.71      235.31      8.66 o 
   7  -7  13       46.98       40.90      5.34 o 
  -9  -6  13       26.44       20.52      4.94 o 
  -8  -6  13       51.08       55.48      7.48 o 
  -7  -6  13      438.33      420.54     11.15 o 
  -6  -6  13      114.02      124.92      5.28 o 
  -5  -6  13      156.76      144.57      5.39 o 
  -4  -6  13      518.14      527.12      9.51 o 
  -3  -6  13      472.61      435.64     14.02 o 
  -2  -6  13     1549.50     1544.24     21.58 o 
  -1  -6  13       56.10       48.93      3.20 o 
   0  -6  13      163.27      178.36      5.25 o 
   1  -6  13       53.71       44.06      3.25 o 
   2  -6  13       78.26       74.14      4.24 o 
   3  -6  13      233.79      227.40      6.02 o 
   4  -6  13      717.16      678.63     14.34 o 
   5  -6  13      433.72      390.48     10.47 o 
   6  -6  13     1680.14     1760.28     31.29 o 
   7  -6  13      683.98      628.46     14.65 o 
   8  -6  13      160.79      157.50     11.40 o 
  -9  -5  13      171.48      174.91      8.08 o 
  -8  -5  13      698.27      719.70     15.79 o 
  -7  -5  13      446.30      446.20     11.31 o 
  -6  -5  13      126.13      120.89      5.14 o 
  -5  -5  13      319.94      313.22      7.06 o 
  -4  -5  13        0.79        5.14      2.74 o 
  -3  -5  13      724.76      646.29     10.68 o 
  -2  -5  13      533.14      506.37      8.92 o 
  -1  -5  13       86.94       78.77      4.20 o 
   0  -5  13      115.50      116.05      5.76 o 
   1  -5  13       42.82       42.08      3.10 o 
   2  -5  13      953.73      888.19     41.02 o 
   3  -5  13     1055.22     1000.66     16.69 o 
   4  -5  13     1110.83     1064.70     15.83 o 
   5  -5  13       53.59       47.02      4.69 o 
   6  -5  13        0.75       -3.76      3.76 o 
   7  -5  13       65.94       60.10      5.38 o 
   8  -5  13        0.53        7.66      4.56 o 
 -10  -4  13       42.41       33.49      5.48 o 
  -9  -4  13        7.54        4.76      4.25 o 
  -8  -4  13       56.34       45.78      4.86 o 
  -7  -4  13        4.78        8.38      3.15 o 
  -6  -4  13        4.88        3.70      2.86 o 
  -5  -4  13      123.56      112.11      5.14 o 
  -4  -4  13      602.14      585.35      9.98 o 
  -3  -4  13      191.48      170.66      5.23 o 
  -2  -4  13      348.84      378.69     11.00 o 
  -1  -4  13     1479.36     1424.94     76.23 o 
   0  -4  13       13.05        8.84      2.47 o 
   1  -4  13      521.81      495.93      8.62 o 
   2  -4  13      288.10      262.78     11.51 o 
   3  -4  13       45.46       39.48      3.13 o 
   4  -4  13      488.89      469.30      8.69 o 
   5  -4  13      201.51      200.31      5.78 o 
   6  -4  13      928.13      925.55     18.20 o 
   7  -4  13      565.52      554.15     13.00 o 
   8  -4  13      963.66     1001.59     20.07 o 
   9  -4  13      251.95      246.28      9.25 o 
 -10  -3  13      201.32      209.88      9.01 o 
  -9  -3  13      291.32      307.57      9.72 o 
  -8  -3  13       56.10       56.31      4.98 o 
  -7  -3  13      333.36      300.95      8.37 o 
  -6  -3  13        4.58       -0.29      2.83 o 
  -5  -3  13       26.40       23.30      3.02 o 
  -4  -3  13      137.63      106.03      4.78 o 
  -3  -3  13      515.67      484.47      8.56 o 
  -2  -3  13      116.28      111.83      8.72 o 
  -1  -3  13       94.41       76.31      6.16 o 
   0  -3  13       83.46       94.52      5.88 o 
   1  -3  13      372.39      330.29     21.45 o 
   2  -3  13     3913.98     3932.96     50.26 o 
   3  -3  13      575.05      592.90      9.81 o 
   4  -3  13     2835.60     2902.67     81.85 o 
   5  -3  13      683.24      667.44     13.25 o 
   6  -3  13      878.86      832.67     15.86 o
[truncated: 235,202 more chars]
